# Supplementary material for: Promiscuous and multivalent interactions between Eps15 and partner protein Dab2 generate a complex interaction network
Source: Nat Commun. 2025 Aug 21;16:7783. doi: 10.1038/s41467-025-63090-1 (PMC12370899; doi:10.1038/s41467-025-63090-1)
Supplement: Supplementary file 4 — Source data [file 41467_2025_63090_MOESM4_ESM.zip]

Archive with 4 entries (3 files):
- Source Data/
- Source Data/Raw Data for Supplementary Figure 22 A and B.xlsx
- Source Data/Raw Data for Supplementary Figure 22 C to E.xlsx
- Source Data/source data.xlsx
