# Supplementary material for: Promiscuous and multivalent interactions between Eps15 and partner protein Dab2 generate a complex interaction network
Source: Nat Commun. 2025 Aug 21;16:7783. doi: 10.1038/s41467-025-63090-1 (PMC12370899; doi:10.1038/s41467-025-63090-1)
Supplement: Supplementary file 4 — Source data [file 41467_2025_63090_MOESM4_ESM.zip › Source Data/Raw Data for Supplementary Figure 22 A and B.xlsx]

## Sheet: Description
This excel sheet contain the raw data for Supplementary figure 22A-B. Each sheet contains the data used to calculate the average size and number of droplets for one condition. The first column corresponds to the file name of the image. The second column corresponds to the area (µm2) of every droplet in the image. The third column corresponds to the intensity mean of each droplet. Next to these da…

## Sheet: Eps15_0.5_Dab2_0
Red channel						Summary of droplets per image
File name	Area (μm2)	Mean (Intensity of each droplet)				Image	Count of droplets	Total Area	Average Droplet Size per Image	%Area	Mean (Intensity of each droplet)
Eps15_0p5uM_newsettings_9-1.czi	0.556	13.5				Eps15_0p5uM_newsettings_9-1.czi	24	10.907	0.454	0.06	12.659
Eps15_0p5uM_newsettings_9-1.czi	0.139	13.5				Eps15_0p5uM_newsettings_10-1.cz	25	7.92	0.317	0.043	22.766
Eps15_0p5uM_newsettings_9-1.czi	0.556	13.875				Eps15_0p5uM_newsettings_8-1.czi	18	5.21	0.289	0.029	12.141
Eps15_0p5uM_newsettings_9-1.czi	0.417	11.333				Eps15_0p5uM_newsettings_7-1.czi	8	1.598	0.2	0.009	11.475
Eps15_0p5uM_newsettings_9-1.czi	0.069	11				Eps15_0p5uM_newsettings_6-1.czi	14	3.613	0.258	0.02	11.552
Eps15_0p5uM_newsettings_9-1.czi	0.556	13.75				Eps15_0p5uM_newsettings_5-1.czi	9	3.265	0.363	0.018	11.853
Eps15_0p5uM_newsettings_9-1.czi	0.278	11.75				Eps15_0p5uM_newsettings_4-1.czi	3	3.335	1.112	0.018	24.239
Eps15_0p5uM_newsettings_9-1.czi	0.695	14.2				Eps15_0p5uM_newsettings_3-1.czi	13	4.655	0.358	0.026	10.715
Eps15_0p5uM_newsettings_9-1.czi	0.347	12.2
Eps15_0p5uM_newsettings_9-1.czi	0.695	13.4
Eps15_0p5uM_newsettings_9-1.czi	0.278	12.5
Eps15_0p5uM_newsettings_9-1.czi	0.417	13.333
Eps15_0p5uM_newsettings_9-1.czi	0.834	14.167
Eps15_0p5uM_newsettings_9-1.czi	0.764	13.182
Eps15_0p5uM_newsettings_9-1.czi	0.556	13
Eps15_0p5uM_newsettings_9-1.czi	0.625	13.778
Eps15_0p5uM_newsettings_9-1.czi	0.069	11
Eps15_0p5uM_newsettings_9-1.czi	0.347	11.4
Eps15_0p5uM_newsettings_9-1.czi	0.278	11.5
Eps15_0p5uM_newsettings_9-1.czi	0.139	11.5
Eps15_0p5uM_newsettings_9-1.czi	1.112	13.688
Eps15_0p5uM_newsettings_9-1.czi	0.208	11.667
Eps15_0p5uM_newsettings_9-1.czi	0.695	12.6
Eps15_0p5uM_newsettings_9-1.czi	0.278	12
Eps15_0p5uM_newsetting-1.czi	0.486	26.143
Eps15_0p5uM_newsetting-1.czi	0.486	28.857
Eps15_0p5uM_newsetting-1.czi	0.139	17.5
Eps15_0p5uM_newsetting-1.czi	0.069	17
Eps15_0p5uM_newsetting-1.czi	0.139	17.5
Eps15_0p5uM_newsetting-1.czi	0.069	16
Eps15_0p5uM_newsetting-1.czi	0.069	17
Eps15_0p5uM_newsetting-1.czi	0.278	20
Eps15_0p5uM_newsetting-1.czi	0.139	21.5
Eps15_0p5uM_newsetting-1.czi	0.208	21.333
Eps15_0p5uM_newsetting-1.czi	0.139	21
Eps15_0p5uM_newsetting-1.czi	0.486	27
Eps15_0p5uM_newsetting-1.czi	0.069	17
Eps15_0p5uM_newsetting-1.czi	0.903	29
Eps15_0p5uM_newsetting-1.czi	0.278	17.75
Eps15_0p5uM_newsetting-1.czi	0.139	17
Eps15_0p5uM_newsetting-1.czi	0.486	30.714
Eps15_0p5uM_newsetting-1.czi	0.278	19.75
Eps15_0p5uM_newsetting-1.czi	0.347	21.6
Eps15_0p5uM_newsetting-1.czi	0.625	36.333
Eps15_0p5uM_newsetting-1.czi	0.208	19.667
Eps15_0p5uM_newsetting-1.czi	0.139	20.5
Eps15_0p5uM_newsetting-1.czi	1.459	50.667
Eps15_0p5uM_newsetting-1.czi	0.069	20
Eps15_0p5uM_newsetting-1.czi	0.208	18.333
Eps15_0p5uM_newsettings_8-1.czi	0.347	13.4
Eps15_0p5uM_newsettings_8-1.czi	0.417	12.833
Eps15_0p5uM_newsettings_8-1.czi	0.695	13.4
Eps15_0p5uM_newsettings_8-1.czi	0.208	12.667
Eps15_0p5uM_newsettings_8-1.czi	0.486	12.143
Eps15_0p5uM_newsettings_8-1.czi	0.069	11
Eps15_0p5uM_newsettings_8-1.czi	0.347	11.8
Eps15_0p5uM_newsettings_8-1.czi	0.347	12.4
Eps15_0p5uM_newsettings_8-1.czi	0.347	12.2
Eps15_0p5uM_newsettings_8-1.czi	0.139	12.5
Eps15_0p5uM_newsettings_8-1.czi	0.139	11
Eps15_0p5uM_newsettings_8-1.czi	0.417	12.5
Eps15_0p5uM_newsettings_8-1.czi	0.208	11.667
Eps15_0p5uM_newsettings_8-1.czi	0.208	11.667
Eps15_0p5uM_newsettings_8-1.czi	0.486	11.857
Eps15_0p5uM_newsettings_8-1.czi	0.069	12
Eps15_0p5uM_newsettings_8-1.czi	0.139	11.5
Eps15_0p5uM_newsettings_8-1.czi	0.139	12
Eps15_0p5uM_newsettings_7-1.czi	0.069	11
Eps15_0p5uM_newsettings_7-1.czi	0.069	11
Eps15_0p5uM_newsettings_7-1.czi	0.347	11.8
Eps15_0p5uM_newsettings_7-1.czi	0.417	11.333
Eps15_0p5uM_newsettings_7-1.czi	0.208	11.667
Eps15_0p5uM_newsettings_7-1.czi	0.347	13
Eps15_0p5uM_newsettings_7-1.czi	0.069	11
Eps15_0p5uM_newsettings_7-1.czi	0.069	11
Eps15_0p5uM_newsettings_6-1.czi	0.139	11
Eps15_0p5uM_newsettings_6-1.czi	0.139	11
Eps15_0p5uM_newsettings_6-1.czi	0.069	11
Eps15_0p5uM_newsettings_6-1.czi	0.208	11.667
Eps15_0p5uM_newsettings_6-1.czi	0.208	11.667
Eps15_0p5uM_newsettings_6-1.czi	0.139	11.5
Eps15_0p5uM_newsettings_6-1.czi	0.347	12.6
Eps15_0p5uM_newsettings_6-1.czi	0.069	11
Eps15_0p5uM_newsettings_6-1.czi	0.069	11
Eps15_0p5uM_newsettings_6-1.czi	0.347	11.2
Eps15_0p5uM_newsettings_6-1.czi	0.278	11.75
Eps15_0p5uM_newsettings_6-1.czi	0.486	12.429
Eps15_0p5uM_newsettings_6-1.czi	0.834	12.667
Eps15_0p5uM_newsettings_6-1.czi	0.278	11.25
Eps15_0p5uM_newsettings_5-1.czi	0.069	11
Eps15_0p5uM_newsettings_5-1.czi	0.486	12.286
Eps15_0p5uM_newsettings_5-1.czi	0.208	12
Eps15_0p5uM_newsettings_5-1.czi	0.139	11.5
Eps15_0p5uM_newsettings_5-1.czi	0.417	11.833
Eps15_0p5uM_newsettings_5-1.czi	0.208	11.333
Eps15_0p5uM_newsettings_5-1.czi	0.556	11.875
Eps15_0p5uM_newsettings_5-1.czi	0.625	12.222
Eps15_0p5uM_newsettings_5-1.czi	0.556	12.625
Eps15_0p5uM_newsettings_4-1.czi	0.834	12.667
Eps15_0p5uM_newsettings_4-1.czi	1.112	45
Eps15_0p5uM_newsettings_4-1.czi	1.389	15.05
Eps15_0p5uM_newsettings_3-1.czi	0.417	11
Eps15_0p5uM_newsettings_3-1.czi	0.903	12.462
Eps15_0p5uM_newsettings_3-1.czi	0.347	10.6
Eps15_0p5uM_newsettings_3-1.czi	0.417	11.333
Eps15_0p5uM_newsettings_3-1.czi	0.417	10.5
Eps15_0p5uM_newsettings_3-1.czi	0.625	11
Eps15_0p5uM_newsettings_3-1.czi	0.069	10
Eps15_0p5uM_newsettings_3-1.czi	0.069	10
Eps15_0p5uM_newsettings_3-1.czi	0.278	11.5
Eps15_0p5uM_newsettings_3-1.czi	0.208	10.333
Eps15_0p5uM_newsettings_3-1.czi	0.208	10
Eps15_0p5uM_newsettings_3-1.czi	0.486	10.571
Eps15_0p5uM_newsettings_3-1.czi	0.208	10

## Sheet: Eps15_2_Dab2_0
Red channel							Summary of droplets per image
File name	Area (μm2)	Mean (Intensity of each droplet)					Image	Count of droplets	Total Area	Average Droplet Size per Image	%Area	Mean (Intensity of each droplet)
Eps15_2uM_newsettings_1-1.czi	0.764	30.091					Eps15_2uM_newsettings_1-1.czi	21	8.406	0.4	0.046	23.753
Eps15_2uM_newsettings_1-1.czi	0.069	23					Eps15_2uM_newsettings_6-1.czi	74	36.334	0.491	0.2	50.84
Eps15_2uM_newsettings_1-1.czi	0.347	25.4
Eps15_2uM_newsettings_1-1.czi	0.069	20
Eps15_2uM_newsettings_1-1.czi	0.278	29
Eps15_2uM_newsettings_1-1.czi	0.278	22.75
Eps15_2uM_newsettings_1-1.czi	0.069	20
Eps15_2uM_newsettings_1-1.czi	0.069	19
Eps15_2uM_newsettings_1-1.czi	0.069	22
Eps15_2uM_newsettings_1-1.czi	0.069	19
Eps15_2uM_newsettings_1-1.czi	0.208	18.333
Eps15_2uM_newsettings_1-1.czi	0.069	19
Eps15_2uM_newsettings_1-1.czi	0.278	25.75
Eps15_2uM_newsettings_1-1.czi	0.208	18.333
Eps15_2uM_newsettings_1-1.czi	0.139	21.5
Eps15_2uM_newsettings_1-1.czi	3.126	34.467
Eps15_2uM_newsettings_1-1.czi	0.139	23
Eps15_2uM_newsettings_1-1.czi	0.139	22.5
Eps15_2uM_newsettings_1-1.czi	0.069	22
Eps15_2uM_newsettings_1-1.czi	1.806	42.192
Eps15_2uM_newsettings_1-1.czi	0.139	21.5
Eps15_2uM_newsettings_6-1.czi	0.069	41
Eps15_2uM_newsettings_6-1.czi	2.501	73.639
Eps15_2uM_newsettings_6-1.czi	0.069	42
Eps15_2uM_newsettings_6-1.czi	0.139	47
Eps15_2uM_newsettings_6-1.czi	0.069	40
Eps15_2uM_newsettings_6-1.czi	0.208	44.333
Eps15_2uM_newsettings_6-1.czi	0.208	46.333
Eps15_2uM_newsettings_6-1.czi	0.625	52.222
Eps15_2uM_newsettings_6-1.czi	0.069	42
Eps15_2uM_newsettings_6-1.czi	0.278	47.75
Eps15_2uM_newsettings_6-1.czi	0.069	40
Eps15_2uM_newsettings_6-1.czi	0.556	55.375
Eps15_2uM_newsettings_6-1.czi	0.347	49.2
Eps15_2uM_newsettings_6-1.czi	0.417	55
Eps15_2uM_newsettings_6-1.czi	0.069	40
Eps15_2uM_newsettings_6-1.czi	2.084	82.9
Eps15_2uM_newsettings_6-1.czi	0.139	43.5
Eps15_2uM_newsettings_6-1.czi	0.139	43
Eps15_2uM_newsettings_6-1.czi	0.347	46.4
Eps15_2uM_newsettings_6-1.czi	0.069	41
Eps15_2uM_newsettings_6-1.czi	0.556	55.5
Eps15_2uM_newsettings_6-1.czi	0.069	42
Eps15_2uM_newsettings_6-1.czi	0.139	43
Eps15_2uM_newsettings_6-1.czi	2.154	61.677
Eps15_2uM_newsettings_6-1.czi	0.417	51
Eps15_2uM_newsettings_6-1.czi	0.069	40
Eps15_2uM_newsettings_6-1.czi	0.069	41
Eps15_2uM_newsettings_6-1.czi	0.069	43
Eps15_2uM_newsettings_6-1.czi	0.069	48
Eps15_2uM_newsettings_6-1.czi	0.903	61.308
Eps15_2uM_newsettings_6-1.czi	2.709	83.923
Eps15_2uM_newsettings_6-1.czi	0.556	54
Eps15_2uM_newsettings_6-1.czi	0.069	46
Eps15_2uM_newsettings_6-1.czi	0.069	48
Eps15_2uM_newsettings_6-1.czi	1.737	56.04
Eps15_2uM_newsettings_6-1.czi	0.069	42
Eps15_2uM_newsettings_6-1.czi	0.208	49.333
Eps15_2uM_newsettings_6-1.czi	0.069	48
Eps15_2uM_newsettings_6-1.czi	0.139	46
Eps15_2uM_newsettings_6-1.czi	1.945	70.893
Eps15_2uM_newsettings_6-1.czi	0.069	43
Eps15_2uM_newsettings_6-1.czi	0.556	55.125
Eps15_2uM_newsettings_6-1.czi	0.069	40
Eps15_2uM_newsettings_6-1.czi	0.208	52.333
Eps15_2uM_newsettings_6-1.czi	0.903	67.538
Eps15_2uM_newsettings_6-1.czi	0.069	47
Eps15_2uM_newsettings_6-1.czi	0.903	62.846
Eps15_2uM_newsettings_6-1.czi	0.625	63.778
Eps15_2uM_newsettings_6-1.czi	0.069	45
Eps15_2uM_newsettings_6-1.czi	2.64	82.711
Eps15_2uM_newsettings_6-1.czi	0.973	58.571
Eps15_2uM_newsettings_6-1.czi	1.389	69.15
Eps15_2uM_newsettings_6-1.czi	1.459	48.095
Eps15_2uM_newsettings_6-1.czi	0.069	49
Eps15_2uM_newsettings_6-1.czi	0.069	46
Eps15_2uM_newsettings_6-1.czi	0.903	61.077
Eps15_2uM_newsettings_6-1.czi	0.625	59.222
Eps15_2uM_newsettings_6-1.czi	0.278	56
Eps15_2uM_newsettings_6-1.czi	0.834	57
Eps15_2uM_newsettings_6-1.czi	0.208	48.333
Eps15_2uM_newsettings_6-1.czi	0.069	52
Eps15_2uM_newsettings_6-1.czi	1.598	62.391
Eps15_2uM_newsettings_6-1.czi	0.069	41
Eps15_2uM_newsettings_6-1.czi	0.069	41
Eps15_2uM_newsettings_6-1.czi	0.069	43
Eps15_2uM_newsettings_6-1.czi	0.417	50.667
Eps15_2uM_newsettings_6-1.czi	0.069	43
Eps15_2uM_newsettings_6-1.czi	0.069	45
Eps15_2uM_newsettings_6-1.czi	0.069	43
Eps15_2uM_newsettings_6-1.czi	0.069	40
Eps15_2uM_newsettings_6-1.czi	0.069	45
Eps15_2uM_newsettings_6-1.czi	0.069	46
Eps15_2uM_newsettings_6-1.czi	0.069	47
Eps15_2uM_newsettings_6-1.czi	0.069	48

## Sheet: Eps15_5_Dab2_0
Red channel							Summary of droplets per image
File name	Area (μm2)	Mean (Intensity of each droplet)					Image	Count of droplets	Total Area	Average Droplet Size per Image	%Area	Mean (Intensity of each droplet)
Eps15_5uM_newsettings_10.czi	0.556	32.25					Eps15_5uM_newsettings_10.czi	21	15.145	0.721	0.083	27.747
Eps15_5uM_newsettings_10.czi	0.347	23					Eps15_5uM_newsettings_9.czi	26	26.608	1.023	0.146	16.727
Eps15_5uM_newsettings_10.czi	0.834	21.167					Eps15_5uM_newsettings_8.czi	56	49.951	0.892	0.274	17.07
Eps15_5uM_newsettings_10.czi	0.764	20.091					Eps15_5uM_newsettings_7.czi	24	15.909	0.663	0.087	16.86
Eps15_5uM_newsettings_10.czi	0.695	19.8					Eps15_5uM_newsettings_4.czi	32	20.772	0.649	0.114	21.001
Eps15_5uM_newsettings_10.czi	2.223	49.938					Eps15_5uM_newsettings_3.czi	32	11.463	0.358	0.063	18.193
Eps15_5uM_newsettings_10.czi	0.556	25.375
Eps15_5uM_newsettings_10.czi	0.069	17
Eps15_5uM_newsettings_10.czi	0.695	24.6
Eps15_5uM_newsettings_10.czi	0.208	18.667
Eps15_5uM_newsettings_10.czi	1.112	39
Eps15_5uM_newsettings_10.czi	0.417	19.833
Eps15_5uM_newsettings_10.czi	0.973	32.857
Eps15_5uM_newsettings_10.czi	0.556	28.875
Eps15_5uM_newsettings_10.czi	1.876	50.222
Eps15_5uM_newsettings_10.czi	0.695	31.6
Eps15_5uM_newsettings_10.czi	0.069	16
Eps15_5uM_newsettings_10.czi	0.347	27.2
Eps15_5uM_newsettings_10.czi	0.069	16
Eps15_5uM_newsettings_10.czi	0.278	23.75
Eps15_5uM_newsettings_10.czi	1.806	45.462
Eps15_5uM_newsettings_9.czi	2.084	19.267
Eps15_5uM_newsettings_9.czi	0.347	15
Eps15_5uM_newsettings_9.czi	1.598	18.957
Eps15_5uM_newsettings_9.czi	0.695	16.5
Eps15_5uM_newsettings_9.czi	1.181	17.059
Eps15_5uM_newsettings_9.czi	0.139	16
Eps15_5uM_newsettings_9.czi	3.126	20.556
Eps15_5uM_newsettings_9.czi	2.848	18.22
Eps15_5uM_newsettings_9.czi	0.556	16
Eps15_5uM_newsettings_9.czi	0.069	15
Eps15_5uM_newsettings_9.czi	2.501	18.472
Eps15_5uM_newsettings_9.czi	0.347	15.2
Eps15_5uM_newsettings_9.czi	0.903	16.231
Eps15_5uM_newsettings_9.czi	1.042	16.867
Eps15_5uM_newsettings_9.czi	1.042	16.667
Eps15_5uM_newsettings_9.czi	0.903	16.077
Eps15_5uM_newsettings_9.czi	0.417	16
Eps15_5uM_newsettings_9.czi	0.069	17
Eps15_5uM_newsettings_9.czi	0.139	15
Eps15_5uM_newsettings_9.czi	0.139	15.5
Eps15_5uM_newsettings_9.czi	0.903	16.846
Eps15_5uM_newsettings_9.czi	0.139	15.5
Eps15_5uM_newsettings_9.czi	0.069	15
Eps15_5uM_newsettings_9.czi	3.543	19.216
Eps15_5uM_newsettings_9.czi	1.598	17.435
Eps15_5uM_newsettings_9.czi	0.208	15.333
Eps15_5uM_newsettings_8.czi	1.32	15.474
Eps15_5uM_newsettings_8.czi	1.32	22.737
Eps15_5uM_newsettings_8.czi	2.918	16.595
Eps15_5uM_newsettings_8.czi	0.417	16
Eps15_5uM_newsettings_8.czi	3.126	24.356
Eps15_5uM_newsettings_8.czi	1.32	14.789
Eps15_5uM_newsettings_8.czi	1.667	17.625
Eps15_5uM_newsettings_8.czi	0.417	17
Eps15_5uM_newsettings_8.czi	0.278	14.5
Eps15_5uM_newsettings_8.czi	0.973	15.143
Eps15_5uM_newsettings_8.czi	0.139	14.5
Eps15_5uM_newsettings_8.czi	0.139	15
Eps15_5uM_newsettings_8.czi	0.486	15.714
Eps15_5uM_newsettings_8.czi	0.278	16
Eps15_5uM_newsettings_8.czi	0.278	17.25
Eps15_5uM_newsettings_8.czi	1.251	21.944
Eps15_5uM_newsettings_8.czi	0.208	15.667
Eps15_5uM_newsettings_8.czi	0.069	15
Eps15_5uM_newsettings_8.czi	0.139	15.5
Eps15_5uM_newsettings_8.czi	1.806	22.192
Eps15_5uM_newsettings_8.czi	0.278	16.25
Eps15_5uM_newsettings_8.czi	1.181	21.824
Eps15_5uM_newsettings_8.czi	0.556	17.75
Eps15_5uM_newsettings_8.czi	0.625	17
Eps15_5uM_newsettings_8.czi	0.208	15.667
Eps15_5uM_newsettings_8.czi	1.042	14.733
Eps15_5uM_newsettings_8.czi	0.278	14.25
Eps15_5uM_newsettings_8.czi	0.973	19.857
Eps15_5uM_newsettings_8.czi	0.625	16
Eps15_5uM_newsettings_8.czi	0.278	15.75
Eps15_5uM_newsettings_8.czi	0.695	17
Eps15_5uM_newsettings_8.czi	0.486	18
Eps15_5uM_newsettings_8.czi	1.251	17.722
Eps15_5uM_newsettings_8.czi	1.042	18.6
Eps15_5uM_newsettings_8.czi	0.208	15
Eps15_5uM_newsettings_8.czi	0.903	19.923
Eps15_5uM_newsettings_8.czi	2.154	21.29
Eps15_5uM_newsettings_8.czi	0.278	16
Eps15_5uM_newsettings_8.czi	2.362	20.059
Eps15_5uM_newsettings_8.czi	0.278	16
Eps15_5uM_newsettings_8.czi	0.834	17.5
Eps15_5uM_newsettings_8.czi	1.112	15.25
Eps15_5uM_newsettings_8.czi	0.903	14.308
Eps15_5uM_newsettings_8.czi	1.389	19.45
Eps15_5uM_newsettings_8.czi	0.139	15
Eps15_5uM_newsettings_8.czi	0.486	15
Eps15_5uM_newsettings_8.czi	1.32	16.895
Eps15_5uM_newsettings_8.czi	3.335	18.479
Eps15_5uM_newsettings_8.czi	2.223	21.875
Eps15_5uM_newsettings_8.czi	1.528	19.045
Eps15_5uM_newsettings_8.czi	0.278	14
Eps15_5uM_newsettings_8.czi	0.069	14
Eps15_5uM_newsettings_8.czi	1.181	18.471
Eps15_5uM_newsettings_8.czi	0.417	16.333
Eps15_5uM_newsettings_8.czi	0.417	14.667
Eps15_5uM_newsettings_8.czi	0.069	14
Eps15_5uM_newsettings_7.czi	4.238	22.754
Eps15_5uM_newsettings_7.czi	0.695	17
Eps15_5uM_newsettings_7.czi	0.139	15.5
Eps15_5uM_newsettings_7.czi	0.347	17.2
Eps15_5uM_newsettings_7.czi	0.695	16.5
Eps15_5uM_newsettings_7.czi	0.278	17.75
Eps15_5uM_newsettings_7.czi	0.208	16.333
Eps15_5uM_newsettings_7.czi	0.903	18.077
Eps15_5uM_newsettings_7.czi	0.069	15
Eps15_5uM_newsettings_7.czi	0.625	17.556
Eps15_5uM_newsettings_7.czi	0.139	16.5
Eps15_5uM_newsettings_7.czi	2.223	21.531
Eps15_5uM_newsettings_7.czi	0.556	16.75
Eps15_5uM_newsettings_7.czi	0.764	16.091
Eps15_5uM_newsettings_7.czi	0.278	15.5
Eps15_5uM_newsettings_7.czi	0.139	15
Eps15_5uM_newsettings_7.czi	0.278	16
Eps15_5uM_newsettings_7.czi	0.903	16.231
Eps15_5uM_newsettings_7.czi	0.139	16
Eps15_5uM_newsettings_7.czi	1.32	16.947
Eps15_5uM_newsettings_7.czi	0.278	16.75
Eps15_5uM_newsettings_7.czi	0.417	16.167
Eps15_5uM_newsettings_7.czi	0.139	16
Eps15_5uM_newsettings_7.czi	0.139	15.5
Eps15_5uM_newsettings_4.czi	0.625	20.444
Eps15_5uM_newsettings_4.czi	0.208	17.667
Eps15_5uM_newsettings_4.czi	0.208	16.667
Eps15_5uM_newsettings_4.czi	0.417	19.833
Eps15_5uM_newsettings_4.czi	0.347	21
Eps15_5uM_newsettings_4.czi	0.486	21.143
Eps15_5uM_newsettings_4.czi	0.486	21.143
Eps15_5uM_newsettings_4.czi	0.139	16.5
Eps15_5uM_newsettings_4.czi	0.556	21.375
Eps15_5uM_newsettings_4.czi	0.278	21.5
Eps15_5uM_newsettings_4.czi	1.806	32.846
Eps15_5uM_newsettings_4.czi	0.069	17
Eps15_5uM_newsettings_4.czi	0.069	16
Eps15_5uM_newsettings_4.czi	2.015	33
Eps15_5uM_newsettings_4.czi	3.752	40.315
Eps15_5uM_newsettings_4.czi	1.042	21.6
Eps15_5uM_newsettings_4.czi	0.139	16
Eps15_5uM_newsettings_4.czi	0.139	17.5
Eps15_5uM_newsettings_4.czi	0.625	21.889
Eps15_5uM_newsettings_4.czi	0.139	17.5
Eps15_5uM_newsettings_4.czi	0.278	21.25
Eps15_5uM_newsettings_4.czi	0.278	18.25
Eps15_5uM_newsettings_4.czi	0.486	21.143
Eps15_5uM_newsettings_4.czi	1.251	21.278
Eps15_5uM_newsettings_4.czi	0.139	16.5
Eps15_5uM_newsettings_4.czi	1.459	23.714
Eps15_5uM_newsettings_4.czi	0.208	16.667
Eps15_5uM_newsettings_4.czi	0.139	17
Eps15_5uM_newsettings_4.czi	1.32	25.947
Eps15_5uM_newsettings_4.czi	0.903	19.538
Eps15_5uM_newsettings_4.czi	0.208	18.333
Eps15_5uM_newsettings_4.czi	0.556	21.5
Eps15_5uM_newsettings_3.czi	0.278	20.75
Eps15_5uM_newsettings_3.czi	0.139	18
Eps15_5uM_newsettings_3.czi	0.347	19.4
Eps15_5uM_newsettings_3.czi	0.139	17.5
Eps15_5uM_newsettings_3.czi	0.486	19.714
Eps15_5uM_newsettings_3.czi	0.208	17.667
Eps15_5uM_newsettings_3.czi	0.417	19.167
Eps15_5uM_newsettings_3.czi	0.278	16.75
Eps15_5uM_newsettings_3.czi	0.139	18.5
Eps15_5uM_newsettings_3.czi	0.764	19.636
Eps15_5uM_newsettings_3.czi	0.764	20.455
Eps15_5uM_newsettings_3.czi	0.139	16
Eps15_5uM_newsettings_3.czi	0.139	16.5
Eps15_5uM_newsettings_3.czi	0.208	17.333
Eps15_5uM_newsettings_3.czi	0.069	19
Eps15_5uM_newsettings_3.czi	0.208	18
Eps15_5uM_newsettings_3.czi	0.069	18
Eps15_5uM_newsettings_3.czi	0.834	19.167
Eps15_5uM_newsettings_3.czi	0.278	16.5
Eps15_5uM_newsettings_3.czi	0.347	18.2
Eps15_5uM_newsettings_3.czi	0.069	17
Eps15_5uM_newsettings_3.czi	0.973	19.571
Eps15_5uM_newsettings_3.czi	0.069	19
Eps15_5uM_newsettings_3.czi	0.486	18
Eps15_5uM_newsettings_3.czi	0.834	19.75
Eps15_5uM_newsettings_3.czi	0.069	16
Eps15_5uM_newsettings_3.czi	0.903	20.231
Eps15_5uM_newsettings_3.czi	0.625	19.111
Eps15_5uM_newsettings_3.czi	0.486	17.429
Eps15_5uM_newsettings_3.czi	0.417	17.833
Eps15_5uM_newsettings_3.czi	0.139	16
Eps15_5uM_newsettings_3.czi	0.139	16

## Sheet: Eps15_7_Dab2_0
Red channel							Summary of droplets per image
File name	Area (μm2)	Mean (Intensity of each droplet)					Image	Count of droplets	Total Area	Average Droplet Size per Image	%Area	Mean (Intensity of each droplet)
Eps15_7uM_newsettings_4.czi	3.404	123.612					Eps15_7uM_newsettings_4.czi	94	345.626	3.677	1.898	44.688
Eps15_7uM_newsettings_4.czi	1.667	17.083					Eps15_7uM_newsettings_3.czi	68	344.236	5.062	1.89	114.076
Eps15_7uM_newsettings_4.czi	4.307	29.016					Eps15_7uM_newsettings_2.czi	81	474.011	5.852	2.603	110.546
Eps15_7uM_newsettings_4.czi	3.821	18.945					Eps15_7uM_newsettings_5.czi	80	234.4	2.93	1.287	97.574
Eps15_7uM_newsettings_4.czi	6.669	89.812
Eps15_7uM_newsettings_4.czi	6.947	25.76
Eps15_7uM_newsettings_4.czi	2.154	93.226
Eps15_7uM_newsettings_4.czi	8.059	160.259
Eps15_7uM_newsettings_4.czi	0.069	15
Eps15_7uM_newsettings_4.czi	2.362	56.676
Eps15_7uM_newsettings_4.czi	5.836	31.464
Eps15_7uM_newsettings_4.czi	0.069	15
Eps15_7uM_newsettings_4.czi	0.556	15.625
Eps15_7uM_newsettings_4.czi	2.918	20.333
Eps15_7uM_newsettings_4.czi	2.779	26.075
Eps15_7uM_newsettings_4.czi	2.57	31.405
Eps15_7uM_newsettings_4.czi	6.947	146.35
Eps15_7uM_newsettings_4.czi	6.739	107.309
Eps15_7uM_newsettings_4.czi	2.848	47.512
Eps15_7uM_newsettings_4.czi	6.114	21.739
Eps15_7uM_newsettings_4.czi	1.806	41.846
Eps15_7uM_newsettings_4.czi	7.85	64
Eps15_7uM_newsettings_4.czi	4.655	25.388
Eps15_7uM_newsettings_4.czi	4.933	116.366
Eps15_7uM_newsettings_4.czi	1.876	19.111
Eps15_7uM_newsettings_4.czi	0.556	17.625
Eps15_7uM_newsettings_4.czi	4.863	21.5
Eps15_7uM_newsettings_4.czi	3.335	38.583
Eps15_7uM_newsettings_4.czi	1.806	19.962
Eps15_7uM_newsettings_4.czi	3.613	86.192
Eps15_7uM_newsettings_4.czi	3.89	122.464
Eps15_7uM_newsettings_4.czi	5.627	29.765
Eps15_7uM_newsettings_4.czi	2.501	19.889
Eps15_7uM_newsettings_4.czi	3.404	26.673
Eps15_7uM_newsettings_4.czi	9.448	86.265
Eps15_7uM_newsettings_4.czi	3.265	17.638
Eps15_7uM_newsettings_4.czi	0.069	15
Eps15_7uM_newsettings_4.czi	6.461	28.161
Eps15_7uM_newsettings_4.czi	8.684	55.096
Eps15_7uM_newsettings_4.czi	0.139	15
Eps15_7uM_newsettings_4.czi	3.613	88.192
Eps15_7uM_newsettings_4.czi	5.141	20.351
Eps15_7uM_newsettings_4.czi	5.28	19.092
Eps15_7uM_newsettings_4.czi	2.432	87.943
Eps15_7uM_newsettings_4.czi	1.806	69.577
Eps15_7uM_newsettings_4.czi	4.377	36.159
Eps15_7uM_newsettings_4.czi	3.96	39.649
Eps15_7uM_newsettings_4.czi	2.779	67.65
Eps15_7uM_newsettings_4.czi	4.238	42.164
Eps15_7uM_newsettings_4.czi	4.655	114.269
Eps15_7uM_newsettings_4.czi	5.488	19.949
Eps15_7uM_newsettings_4.czi	3.265	27.468
Eps15_7uM_newsettings_4.czi	3.126	21.089
Eps15_7uM_newsettings_4.czi	3.404	71.755
Eps15_7uM_newsettings_4.czi	7.295	128.181
Eps15_7uM_newsettings_4.czi	1.945	31.536
Eps15_7uM_newsettings_4.czi	0.139	16.5
Eps15_7uM_newsettings_4.czi	5.28	132.816
Eps15_7uM_newsettings_4.czi	3.543	22.373
Eps15_7uM_newsettings_4.czi	8.892	39.211
Eps15_7uM_newsettings_4.czi	0.069	15
Eps15_7uM_newsettings_4.czi	2.362	17.471
Eps15_7uM_newsettings_4.czi	1.042	30.067
Eps15_7uM_newsettings_4.czi	3.196	29.022
Eps15_7uM_newsettings_4.czi	0.139	15
Eps15_7uM_newsettings_4.czi	0.695	15.5
Eps15_7uM_newsettings_4.czi	0.069	17
Eps15_7uM_newsettings_4.czi	8.267	96.269
Eps15_7uM_newsettings_4.czi	1.251	20.833
Eps15_7uM_newsettings_4.czi	2.223	59.688
Eps15_7uM_newsettings_4.czi	0.139	15
Eps15_7uM_newsettings_4.czi	0.903	16.923
Eps15_7uM_newsettings_4.czi	2.779	26.8
Eps15_7uM_newsettings_4.czi	5.349	31.234
Eps15_7uM_newsettings_4.czi	2.362	25.412
Eps15_7uM_newsettings_4.czi	2.223	25.469
Eps15_7uM_newsettings_4.czi	0.834	17
Eps15_7uM_newsettings_4.czi	0.069	15
Eps15_7uM_newsettings_4.czi	6.044	25.563
Eps15_7uM_newsettings_4.czi	1.737	17.16
Eps15_7uM_newsettings_4.czi	5.836	106.155
Eps15_7uM_newsettings_4.czi	5.071	73.233
Eps15_7uM_newsettings_4.czi	12.088	35.333
Eps15_7uM_newsettings_4.czi	3.126	27.689
Eps15_7uM_newsettings_4.czi	1.389	19.3
Eps15_7uM_newsettings_4.czi	5.488	21.886
Eps15_7uM_newsettings_4.czi	6.183	31.022
Eps15_7uM_newsettings_4.czi	2.084	31.867
Eps15_7uM_newsettings_4.czi	5.071	19.027
Eps15_7uM_newsettings_4.czi	0.695	16.2
Eps15_7uM_newsettings_4.czi	6.114	127.614
Eps15_7uM_newsettings_4.czi	5.627	53.136
Eps15_7uM_newsettings_4.czi	8.615	37.177
Eps15_7uM_newsettings_4.czi	0.208	15
Eps15_7uM_newsettings_3.czi	4.585	133.97
Eps15_7uM_newsettings_3.czi	6.322	202.67
Eps15_7uM_newsettings_3.czi	1.528	73.545
Eps15_7uM_newsettings_3.czi	7.573	203.147
Eps15_7uM_newsettings_3.czi	2.432	149.343
Eps15_7uM_newsettings_3.czi	5.766	140.434
Eps15_7uM_newsettings_3.czi	21.953	159.259
Eps15_7uM_newsettings_3.czi	4.307	131.968
Eps15_7uM_newsettings_3.czi	12.575	178.039
Eps15_7uM_newsettings_3.czi	3.126	70.4
Eps15_7uM_newsettings_3.czi	3.543	101.706
Eps15_7uM_newsettings_3.czi	6.947	171.52
Eps15_7uM_newsettings_3.czi	1.598	60.957
Eps15_7uM_newsettings_3.czi	0.625	55.111
Eps15_7uM_newsettings_3.czi	0.278	47.5
Eps15_7uM_newsettings_3.czi	0.069	48
Eps15_7uM_newsettings_3.czi	4.446	66.938
Eps15_7uM_newsettings_3.czi	5.21	79.933
Eps15_7uM_newsettings_3.czi	0.556	49.875
Eps15_7uM_newsettings_3.czi	2.084	124.9
Eps15_7uM_newsettings_3.czi	5.975	163.512
Eps15_7uM_newsettings_3.czi	1.876	61.815
Eps15_7uM_newsettings_3.czi	2.084	66.233
Eps15_7uM_newsettings_3.czi	3.474	75.8
Eps15_7uM_newsettings_3.czi	7.503	147.093
Eps15_7uM_newsettings_3.czi	4.168	154.017
Eps15_7uM_newsettings_3.czi	5.697	111.28
Eps15_7uM_newsettings_3.czi	6.044	152.908
Eps15_7uM_newsettings_3.czi	3.265	81.787
Eps15_7uM_newsettings_3.czi	8.962	126.512
Eps15_7uM_newsettings_3.czi	3.613	111.731
Eps15_7uM_newsettings_3.czi	1.945	128.5
Eps15_7uM_newsettings_3.czi	5.349	153.013
Eps15_7uM_newsettings_3.czi	3.752	84.5
Eps15_7uM_newsettings_3.czi	3.404	131.878
Eps15_7uM_newsettings_3.czi	4.446	182.016
Eps15_7uM_newsettings_3.czi	4.933	138.394
Eps15_7uM_newsettings_3.czi	7.85	191.558
Eps15_7uM_newsettings_3.czi	20.564	177.97
Eps15_7uM_newsettings_3.czi	2.779	118.625
Eps15_7uM_newsettings_3.czi	6.322	165.187
Eps15_7uM_newsettings_3.czi	7.642	119.945
Eps15_7uM_newsettings_3.czi	7.295	117.638
Eps15_7uM_newsettings_3.czi	5.836	149.679
Eps15_7uM_newsettings_3.czi	2.432	61.829
Eps15_7uM_newsettings_3.czi	1.32	62.211
Eps15_7uM_newsettings_3.czi	1.459	71
Eps15_7uM_newsettings_3.czi	9.448	133.699
Eps15_7uM_newsettings_3.czi	3.126	110.778
Eps15_7uM_newsettings_3.czi	2.64	99.605
Eps15_7uM_newsettings_3.czi	0.834	55.167
Eps15_7uM_newsettings_3.czi	4.099	153.085
Eps15_7uM_newsettings_3.czi	5.002	102.333
Eps15_7uM_newsettings_3.czi	6.183	102.101
Eps15_7uM_newsettings_3.czi	0.069	47
Eps15_7uM_newsettings_3.czi	4.307	91.823
Eps15_7uM_newsettings_3.czi	7.434	127.308
Eps15_7uM_newsettings_3.czi	6.6	82.716
Eps15_7uM_newsettings_3.czi	5.627	122.383
Eps15_7uM_newsettings_3.czi	10.629	134.333
Eps15_7uM_newsettings_3.czi	3.404	141.918
Eps15_7uM_newsettings_3.czi	20.147	154.924
Eps15_7uM_newsettings_3.czi	0.903	71.923
Eps15_7uM_newsettings_3.czi	0.625	56
Eps15_7uM_newsettings_3.czi	10.351	150.584
Eps15_7uM_newsettings_3.czi	5.28	153.421
Eps15_7uM_newsettings_3.czi	1.528	57.909
Eps15_7uM_newsettings_3.czi	0.486	52.286
Eps15_7uM_newsettings_2.czi	2.154	59.742
Eps15_7uM_newsettings_2.czi	1.042	74.133
Eps15_7uM_newsettings_2.czi	5.836	134.774
Eps15_7uM_newsettings_2.czi	1.459	47.048
Eps15_7uM_newsettings_2.czi	5.002	140.556
Eps15_7uM_newsettings_2.czi	5.141	182.757
Eps15_7uM_newsettings_2.czi	3.96	108.789
Eps15_7uM_newsettings_2.czi	1.667	65.542
Eps15_7uM_newsettings_2.czi	0.556	48.375
Eps15_7uM_newsettings_2.czi	6.183	95.101
Eps15_7uM_newsettings_2.czi	14.311	113.058
Eps15_7uM_newsettings_2.czi	15.979	136.326
Eps15_7uM_newsettings_2.czi	2.293	100.909
Eps15_7uM_newsettings_2.czi	0.973	50.714
Eps15_7uM_newsettings_2.czi	8.267	142.874
Eps15_7uM_newsettings_2.czi	6.183	115.303
Eps15_7uM_newsettings_2.czi	4.446	81.922
Eps15_7uM_newsettings_2.czi	5.141	136.716
Eps15_7uM_newsettings_2.czi	5.627	115.975
Eps15_7uM_newsettings_2.czi	0.903	52.538
Eps15_7uM_newsettings_2.czi	5.002	112.458
Eps15_7uM_newsettings_2.czi	8.754	176.317
Eps15_7uM_newsettings_2.czi	4.933	132.352
Eps15_7uM_newsettings_2.czi	0.556	55.625
Eps15_7uM_newsettings_2.czi	2.223	63.719
Eps15_7uM_newsettings_2.czi	9.24	99.444
Eps15_7uM_newsettings_2.czi	2.015	59.414
Eps15_7uM_newsettings_2.czi	4.724	171.735
Eps15_7uM_newsettings_2.czi	4.168	156.733
Eps15_7uM_newsettings_2.czi	7.017	159.396
Eps15_7uM_newsettings_2.czi	5.488	137.911
Eps15_7uM_newsettings_2.czi	1.528	55.136
Eps15_7uM_newsettings_2.czi	4.029	81.483
Eps15_7uM_newsettings_2.czi	3.126	74.222
Eps15_7uM_newsettings_2.czi	5.558	101.138
Eps15_7uM_newsettings_2.czi	7.017	129.248
Eps15_7uM_newsettings_2.czi	10.004	198.042
Eps15_7uM_newsettings_2.czi	0.139	42
Eps15_7uM_newsettings_2.czi	9.17	135.492
Eps15_7uM_newsettings_2.czi	13.478	130.881
Eps15_7uM_newsettings_2.czi	6.253	122.844
Eps15_7uM_newsettings_2.czi	13.895	125.035
Eps15_7uM_newsettings_2.czi	7.017	152.089
Eps15_7uM_newsettings_2.czi	8.337	184
Eps15_7uM_newsettings_2.czi	1.389	68.6
Eps15_7uM_newsettings_2.czi	3.196	123.609
Eps15_7uM_newsettings_2.czi	11.463	150.133
Eps15_7uM_newsettings_2.czi	22.718	144.59
Eps15_7uM_newsettings_2.czi	11.81	133.041
Eps15_7uM_newsettings_2.czi	4.516	82.646
Eps15_7uM_newsettings_2.czi	7.503	124.287
Eps15_7uM_newsettings_2.czi	11.81	174.671
Eps15_7uM_newsettings_2.czi	5.28	76.553
Eps15_7uM_newsettings_2.czi	7.434	77.551
Eps15_7uM_newsettings_2.czi	3.474	117.6
Eps15_7uM_newsettings_2.czi	2.293	122.333
Eps15_7uM_newsettings_2.czi	2.501	100.111
Eps15_7uM_newsettings_2.czi	4.863	127.886
Eps15_7uM_newsettings_2.czi	2.779	60.5
Eps15_7uM_newsettings_2.czi	2.015	87.276
Eps15_7uM_newsettings_2.czi	12.644	166.588
Eps15_7uM_newsettings_2.czi	12.644	114.626
Eps15_7uM_newsettings_2.czi	9.726	130.379
Eps15_7uM_newsettings_2.czi	4.029	60.069
Eps15_7uM_newsettings_2.czi	5.349	88.571
Eps15_7uM_newsettings_2.czi	8.059	176.086
Eps15_7uM_newsettings_2.czi	4.933	155.718
Eps15_7uM_newsettings_2.czi	0.069	40
Eps15_7uM_newsettings_2.czi	6.669	152.969
Eps15_7uM_newsettings_2.czi	2.293	69.515
Eps15_7uM_newsettings_2.czi	4.794	137.377
Eps15_7uM_newsettings_2.czi	7.989	101.704
Eps15_7uM_newsettings_2.czi	1.112	44.812
Eps15_7uM_newsettings_2.czi	7.85	150.832
Eps15_7uM_newsettings_2.czi	4.029	109.759
Eps15_7uM_newsettings_2.czi	1.737	48.64
Eps15_7uM_newsettings_2.czi	0.278	42
Eps15_7uM_newsettings_2.czi	8.962	137.256
Eps15_7uM_newsettings_2.czi	7.156	105.932
Eps15_7uM_newsettings_2.czi	11.324	133.607
Eps15_7uM_newsettings_2.czi	6.53	156.511
Eps15_7uM_newsettings_5.czi	1.945	58.357
Eps15_7uM_newsettings_5.czi	2.154	106.903
Eps15_7uM_newsettings_5.czi	4.099	162.814
Eps15_7uM_newsettings_5.czi	7.434	179.953
Eps15_7uM_newsettings_5.czi	2.64	103.711
Eps15_7uM_newsettings_5.czi	0.139	34.5
Eps15_7uM_newsettings_5.czi	4.794	160.058
Eps15_7uM_newsettings_5.czi	1.459	45.048
Eps15_7uM_newsettings_5.czi	1.528	54.136
Eps15_7uM_newsettings_5.czi	3.474	127.5
Eps15_7uM_newsettings_5.czi	5.558	152.5
Eps15_7uM_newsettings_5.czi	2.084	99.233
Eps15_7uM_newsettings_5.czi	2.709	64.846
Eps15_7uM_newsettings_5.czi	3.126	72.222
Eps15_7uM_newsettings_5.czi	3.057	165.545
Eps15_7uM_newsettings_5.czi	2.709	162.974
Eps15_7uM_newsettings_5.czi	3.89	134.071
Eps15_7uM_newsettings_5.czi	2.362	64.794
Eps15_7uM_newsettings_5.czi	3.682	54.057
Eps15_7uM_newsettings_5.czi	2.432	111.029
Eps15_7uM_newsettings_5.czi	1.251	46.222
Eps15_7uM_newsettings_5.czi	3.89	154.554
Eps15_7uM_newsettings_5.czi	3.474	99.46
Eps15_7uM_newsettings_5.czi	5.697	74.768
Eps15_7uM_newsettings_5.czi	3.196	132.457
Eps15_7uM_newsettings_5.czi	2.848	79.317
Eps15_7uM_newsettings_5.czi	3.335	164.042
Eps15_7uM_newsettings_5.czi	4.307	118.452
Eps15_7uM_newsettings_5.czi	3.96	65.789
Eps15_7uM_newsettings_5.czi	0.903	56.538
Eps15_7uM_newsettings_5.czi	1.32	104.474
Eps15_7uM_newsettings_5.czi	2.293	62.303
Eps15_7uM_newsettings_5.czi	2.848	132.878
Eps15_7uM_newsettings_5.czi	6.878	150.697
Eps15_7uM_newsettings_5.czi	3.752	124.037
Eps15_7uM_newsettings_5.czi	2.848	78.317
Eps15_7uM_newsettings_5.czi	3.89	86.018
Eps15_7uM_newsettings_5.czi	0.695	40.6
Eps15_7uM_newsettings_5.czi	4.029	164.276
Eps15_7uM_newsettings_5.czi	5.766	139.193
Eps15_7uM_newsettings_5.czi	2.015	58
Eps15_7uM_newsettings_5.czi	5.558	170.525
Eps15_7uM_newsettings_5.czi	4.794	161.145
Eps15_7uM_newsettings_5.czi	2.57	66.216
Eps15_7uM_newsettings_5.czi	2.154	61.548
Eps15_7uM_newsettings_5.czi	0.973	45.429
Eps15_7uM_newsettings_5.czi	4.516	142.908
Eps15_7uM_newsettings_5.czi	2.64	112.763
Eps15_7uM_newsettings_5.czi	0.347	35
Eps15_7uM_newsettings_5.czi	1.598	57.174
Eps15_7uM_newsettings_5.czi	5.419	131.359
Eps15_7uM_newsettings_5.czi	0.973	44.286
Eps15_7uM_newsettings_5.czi	0.069	33
Eps15_7uM_newsettings_5.czi	3.613	101.577
Eps15_7uM_newsettings_5.czi	1.667	48.542
Eps15_7uM_newsettings_5.czi	2.64	127.395
Eps15_7uM_newsettings_5.czi	4.307	172.129
Eps15_7uM_newsettings_5.czi	4.724	172.515
Eps15_7uM_newsettings_5.czi	3.265	144.106
Eps15_7uM_newsettings_5.czi	0.139	33.5
Eps15_7uM_newsettings_5.czi	0.069	33
Eps15_7uM_newsettings_5.czi	5.349	154.221
Eps15_7uM_newsettings_5.czi	2.987	111.558
Eps15_7uM_newsettings_5.czi	3.196	113.13
Eps15_7uM_newsettings_5.czi	0.625	39.222
Eps15_7uM_newsettings_5.czi	3.682	111.151
Eps15_7uM_newsettings_5.czi	2.015	53.103
Eps15_7uM_newsettings_5.czi	1.598	95.826
Eps15_7uM_newsettings_5.czi	3.543	59.235
Eps15_7uM_newsettings_5.czi	0.069	35
Eps15_7uM_newsettings_5.czi	4.933	139.451
Eps15_7uM_newsettings_5.czi	1.737	66.88
Eps15_7uM_newsettings_5.czi	1.181	99.529
Eps15_7uM_newsettings_5.czi	1.598	44.043
Eps15_7uM_newsettings_5.czi	2.362	84.618
Eps15_7uM_newsettings_5.czi	4.377	133.111
Eps15_7uM_newsettings_5.czi	5.002	83.681
Eps15_7uM_newsettings_5.czi	0.486	42.143
Eps15_7uM_newsettings_5.czi	5.697	102.695
Eps15_7uM_newsettings_5.czi	1.459	96.571

## Sheet: Eps15_10_Dab2_0
Red channel							Summary of droplets per image
File name	Area (μm2)	Mean (Intensity of each droplet)					Image	Count of droplets	Total Area	Average Droplet Size per Image	%Area	Mean (Intensity of each droplet)
Eps15_10uM_newsettings_2.czi	3.543	35.569					Eps15_10uM_newsettings_2.czi	29	103.236	3.56	0.567	31.831
Eps15_10uM_newsettings_2.czi	2.848	32.439					Eps15_10uM_newsettings_1.czi	36	154.299	4.286	0.847	34.939
Eps15_10uM_newsettings_2.czi	1.181	27.353					Eps15_10uM_newsettings_7.czi	88	958.026	10.887	5.26	75.427
Eps15_10uM_newsettings_2.czi	5.419	40.641					Eps15_10uM_newsettings_6.czi	61	248.851	4.08	1.366	23.673
Eps15_10uM_newsettings_2.czi	5.627	39.444					Eps15_10uM_newsettings_8.czi	46	327.355	7.116	1.797	82.768
Eps15_10uM_newsettings_2.czi	8.962	41.721					Eps15_10uM_newsettings_3.czi	31	147.768	4.767	0.811	57.495
Eps15_10uM_newsettings_2.czi	1.251	29.944					Eps15_10uM_newsettings_5.czi	24	102.333	4.264	0.562	57.353
Eps15_10uM_newsettings_2.czi	4.794	33.319					Eps15_10uM_newsettings_4.czi	33	143.669	4.354	0.789	57.268
Eps15_10uM_newsettings_2.czi	2.154	27.581
Eps15_10uM_newsettings_2.czi	5.697	34.134
Eps15_10uM_newsettings_2.czi	0.695	24.1
Eps15_10uM_newsettings_2.czi	1.737	30.32
Eps15_10uM_newsettings_2.czi	0.556	25.875
Eps15_10uM_newsettings_2.czi	9.309	37.873
Eps15_10uM_newsettings_2.czi	6.461	35.968
Eps15_10uM_newsettings_2.czi	15.562	51.429
Eps15_10uM_newsettings_2.czi	1.251	24.667
Eps15_10uM_newsettings_2.czi	2.154	30.968
Eps15_10uM_newsettings_2.czi	0.069	23
Eps15_10uM_newsettings_2.czi	3.89	33.268
Eps15_10uM_newsettings_2.czi	1.459	28.095
Eps15_10uM_newsettings_2.czi	0.834	25.833
Eps15_10uM_newsettings_2.czi	3.057	33.045
Eps15_10uM_newsettings_2.czi	0.764	25.545
Eps15_10uM_newsettings_2.czi	1.598	28.217
Eps15_10uM_newsettings_2.czi	0.139	23
Eps15_10uM_newsettings_2.czi	6.461	36.935
Eps15_10uM_newsettings_2.czi	2.709	30.41
Eps15_10uM_newsettings_2.czi	3.057	32.409
Eps15_10uM_newsettings_1.czi	7.364	46.17
Eps15_10uM_newsettings_1.czi	4.446	35.797
Eps15_10uM_newsettings_1.czi	5.071	29.945
Eps15_10uM_newsettings_1.czi	6.739	39.216
Eps15_10uM_newsettings_1.czi	1.667	29.708
Eps15_10uM_newsettings_1.czi	4.794	29.942
Eps15_10uM_newsettings_1.czi	0.347	25
Eps15_10uM_newsettings_1.czi	6.391	47.859
Eps15_10uM_newsettings_1.czi	3.543	44.529
Eps15_10uM_newsettings_1.czi	4.933	46.268
Eps15_10uM_newsettings_1.czi	2.57	26.081
Eps15_10uM_newsettings_1.czi	3.752	42.722
Eps15_10uM_newsettings_1.czi	5.28	40.553
Eps15_10uM_newsettings_1.czi	0.417	25.833
Eps15_10uM_newsettings_1.czi	2.57	40.459
Eps15_10uM_newsettings_1.czi	1.598	24.565
Eps15_10uM_newsettings_1.czi	2.918	31.81
Eps15_10uM_newsettings_1.czi	1.876	26.778
Eps15_10uM_newsettings_1.czi	1.112	25.562
Eps15_10uM_newsettings_1.czi	0.834	25.167
Eps15_10uM_newsettings_1.czi	3.821	28.291
Eps15_10uM_newsettings_1.czi	0.486	24
Eps15_10uM_newsettings_1.czi	9.379	48.156
Eps15_10uM_newsettings_1.czi	0.208	24.333
Eps15_10uM_newsettings_1.czi	16.257	47.534
Eps15_10uM_newsettings_1.czi	10.421	51.013
Eps15_10uM_newsettings_1.czi	5.002	44.194
Eps15_10uM_newsettings_1.czi	2.432	29.457
Eps15_10uM_newsettings_1.czi	9.935	51.287
Eps15_10uM_newsettings_1.czi	3.265	31.043
Eps15_10uM_newsettings_1.czi	6.183	38.64
Eps15_10uM_newsettings_1.czi	2.293	36.818
Eps15_10uM_newsettings_1.czi	4.655	35.343
Eps15_10uM_newsettings_1.czi	3.682	27.585
Eps15_10uM_newsettings_1.czi	4.863	30.114
Eps15_10uM_newsettings_1.czi	3.196	26.043
Eps15_10uM_newsettings_7.czi	26.886	127.817
Eps15_10uM_newsettings_7.czi	8.684	54.608
Eps15_10uM_newsettings_7.czi	17.854	126.451
Eps15_10uM_newsettings_7.czi	1.459	27.857
Eps15_10uM_newsettings_7.czi	30.915	52.652
Eps15_10uM_newsettings_7.czi	4.307	45.694
Eps15_10uM_newsettings_7.czi	22.787	89.768
Eps15_10uM_newsettings_7.czi	7.086	105.098
Eps15_10uM_newsettings_7.czi	30.221	112.609
Eps15_10uM_newsettings_7.czi	3.96	63.737
Eps15_10uM_newsettings_7.czi	10.977	76.437
Eps15_10uM_newsettings_7.czi	3.196	31.804
Eps15_10uM_newsettings_7.czi	18.897	31.61
Eps15_10uM_newsettings_7.czi	14.867	127.262
Eps15_10uM_newsettings_7.czi	12.088	114.598
Eps15_10uM_newsettings_7.czi	0.278	26
Eps15_10uM_newsettings_7.czi	1.389	36.25
Eps15_10uM_newsettings_7.czi	0.069	24
Eps15_10uM_newsettings_7.czi	18.341	114.886
Eps15_10uM_newsettings_7.czi	5.002	48.764
Eps15_10uM_newsettings_7.czi	2.223	29.5
Eps15_10uM_newsettings_7.czi	16.326	101.83
Eps15_10uM_newsettings_7.czi	12.019	93.434
Eps15_10uM_newsettings_7.czi	0.278	25
Eps15_10uM_newsettings_7.czi	15.631	88.884
Eps15_10uM_newsettings_7.czi	2.293	51.485
Eps15_10uM_newsettings_7.czi	2.293	44
Eps15_10uM_newsettings_7.czi	13.269	45.288
Eps15_10uM_newsettings_7.czi	8.128	56.068
Eps15_10uM_newsettings_7.czi	0.208	24.333
Eps15_10uM_newsettings_7.czi	15.84	117.882
Eps15_10uM_newsettings_7.czi	7.017	94.337
Eps15_10uM_newsettings_7.czi	16.534	48.933
Eps15_10uM_newsettings_7.czi	14.728	71.943
Eps15_10uM_newsettings_7.czi	6.53	90.149
Eps15_10uM_newsettings_7.czi	15.979	118.526
Eps15_10uM_newsettings_7.czi	16.534	39.908
Eps15_10uM_newsettings_7.czi	8.406	100.413
Eps15_10uM_newsettings_7.czi	21.467	97.223
Eps15_10uM_newsettings_7.czi	12.505	116.1
Eps15_10uM_newsettings_7.czi	26.886	103.328
Eps15_10uM_newsettings_7.czi	3.404	55.02
Eps15_10uM_newsettings_7.czi	23.551	62.785
Eps15_10uM_newsettings_7.czi	15.909	85.987
Eps15_10uM_newsettings_7.czi	9.587	40.304
Eps15_10uM_newsettings_7.czi	0.139	24
Eps15_10uM_newsettings_7.czi	20.425	81.969
Eps15_10uM_newsettings_7.czi	11.463	106.2
Eps15_10uM_newsettings_7.czi	0.764	25.636
Eps15_10uM_newsettings_7.czi	5.627	79.111
Eps15_10uM_newsettings_7.czi	14.937	84.172
Eps15_10uM_newsettings_7.czi	7.503	95.407
Eps15_10uM_newsettings_7.czi	11.393	108.409
Eps15_10uM_newsettings_7.czi	9.587	63.196
Eps15_10uM_newsettings_7.czi	14.867	115.673
Eps15_10uM_newsettings_7.czi	13.408	104.907
Eps15_10uM_newsettings_7.czi	11.393	106.646
Eps15_10uM_newsettings_7.czi	9.101	94.298
Eps15_10uM_newsettings_7.czi	4.377	64.651
Eps15_10uM_newsettings_7.czi	14.659	54.716
Eps15_10uM_newsettings_7.czi	25.635	105.206
Eps15_10uM_newsettings_7.czi	3.543	53.333
Eps15_10uM_newsettings_7.czi	1.667	27.625
Eps15_10uM_newsettings_7.czi	9.726	69.521
Eps15_10uM_newsettings_7.czi	3.543	29.765
Eps15_10uM_newsettings_7.czi	13.686	108.02
Eps15_10uM_newsettings_7.czi	11.88	111.152
Eps15_10uM_newsettings_7.czi	6.183	80.584
Eps15_10uM_newsettings_7.czi	33.347	97.431
Eps15_10uM_newsettings_7.czi	16.812	40.43
Eps15_10uM_newsettings_7.czi	3.057	47.909
Eps15_10uM_newsettings_7.czi	1.945	49.321
Eps15_10uM_newsettings_7.czi	12.436	108.447
Eps15_10uM_newsettings_7.czi	14.311	109.233
Eps15_10uM_newsettings_7.czi	6.044	46.529
Eps15_10uM_newsettings_7.czi	9.726	103.479
Eps15_10uM_newsettings_7.czi	15.631	76.982
Eps15_10uM_newsettings_7.czi	7.573	85.927
Eps15_10uM_newsettings_7.czi	6.6	78.505
Eps15_10uM_newsettings_7.czi	10.143	96.849
Eps15_10uM_newsettings_7.czi	12.922	103.366
Eps15_10uM_newsettings_7.czi	6.253	86.144
Eps15_10uM_newsettings_7.czi	8.267	88.227
Eps15_10uM_newsettings_7.czi	14.033	104.035
Eps15_10uM_newsettings_7.czi	12.505	91.45
Eps15_10uM_newsettings_7.czi	2.779	46.65
Eps15_10uM_newsettings_7.czi	9.031	98.815
Eps15_10uM_newsettings_7.czi	2.293	43.121
Eps15_10uM_newsettings_6.czi	8.198	62.975
Eps15_10uM_newsettings_6.czi	5.21	70.693
Eps15_10uM_newsettings_6.czi	8.892	23.359
Eps15_10uM_newsettings_6.czi	14.798	16.915
Eps15_10uM_newsettings_6.czi	19.939	28.711
Eps15_10uM_newsettings_6.czi	3.821	62.164
Eps15_10uM_newsettings_6.czi	4.933	41.197
Eps15_10uM_newsettings_6.czi	4.863	71.929
Eps15_10uM_newsettings_6.czi	2.57	16.459
Eps15_10uM_newsettings_6.czi	10.074	21
Eps15_10uM_newsettings_6.czi	0.208	12.333
Eps15_10uM_newsettings_6.czi	0.069	12
Eps15_10uM_newsettings_6.czi	1.181	15.824
Eps15_10uM_newsettings_6.czi	10.977	39.19
Eps15_10uM_newsettings_6.czi	0.069	12
Eps15_10uM_newsettings_6.czi	1.459	12.286
Eps15_10uM_newsettings_6.czi	6.6	24.042
Eps15_10uM_newsettings_6.czi	0.973	12.929
Eps15_10uM_newsettings_6.czi	0.069	12
Eps15_10uM_newsettings_6.czi	7.434	13.636
Eps15_10uM_newsettings_6.czi	0.069	12
Eps15_10uM_newsettings_6.czi	3.265	33.319
Eps15_10uM_newsettings_6.czi	14.242	69.859
Eps15_10uM_newsettings_6.czi	7.295	29.295
Eps15_10uM_newsettings_6.czi	3.682	24.491
Eps15_10uM_newsettings_6.czi	0.139	12
Eps15_10uM_newsettings_6.czi	0.069	12
Eps15_10uM_newsettings_6.czi	0.069	12
Eps15_10uM_newsettings_6.czi	0.069	12
Eps15_10uM_newsettings_6.czi	4.099	12.305
Eps15_10uM_newsettings_6.czi	0.069	12
Eps15_10uM_newsettings_6.czi	0.069	12
Eps15_10uM_newsettings_6.czi	0.069	12
Eps15_10uM_newsettings_6.czi	6.253	17.922
Eps15_10uM_newsettings_6.czi	0.069	12
Eps15_10uM_newsettings_6.czi	9.031	70.838
Eps15_10uM_newsettings_6.czi	0.069	12
Eps15_10uM_newsettings_6.czi	12.783	63.19
Eps15_10uM_newsettings_6.czi	0.417	13
Eps15_10uM_newsettings_6.czi	17.09	78.654
Eps15_10uM_newsettings_6.czi	1.042	12.533
Eps15_10uM_newsettings_6.czi	3.404	13.02
Eps15_10uM_newsettings_6.czi	8.128	15.778
Eps15_10uM_newsettings_6.czi	0.069	12
Eps15_10uM_newsettings_6.czi	2.64	12.5
Eps15_10uM_newsettings_6.czi	0.069	12
Eps15_10uM_newsettings_6.czi	3.126	14.756
Eps15_10uM_newsettings_6.czi	13.756	14.141
Eps15_10uM_newsettings_6.czi	0.069	12
Eps15_10uM_newsettings_6.czi	0.069	12
Eps15_10uM_newsettings_6.czi	0.069	12
Eps15_10uM_newsettings_6.czi	0.069	13
Eps15_10uM_newsettings_6.czi	0.069	12
Eps15_10uM_newsettings_6.czi	0.069	12
Eps15_10uM_newsettings_6.czi	0.069	12
Eps15_10uM_newsettings_6.czi	10.907	40.446
Eps15_10uM_newsettings_6.czi	1.737	12.76
Eps15_10uM_newsettings_6.czi	0.139	12.5
Eps15_10uM_newsettings_6.czi	3.335	13.792
Eps15_10uM_newsettings_6.czi	8.684	46.304
Eps15_10uM_newsettings_6.czi	0.069	12
Eps15_10uM_newsettings_8.czi	3.265	108.064
Eps15_10uM_newsettings_8.czi	6.253	77.067
Eps15_10uM_newsettings_8.czi	5.697	69.037
Eps15_10uM_newsettings_8.czi	8.684	123.936
Eps15_10uM_newsettings_8.czi	8.059	129.172
Eps15_10uM_newsettings_8.czi	3.821	107.673
Eps15_10uM_newsettings_8.czi	7.642	93.055
Eps15_10uM_newsettings_8.czi	3.057	57.227
Eps15_10uM_newsettings_8.czi	17.368	46.996
Eps15_10uM_newsettings_8.czi	0.069	41
Eps15_10uM_newsettings_8.czi	0.069	41
Eps15_10uM_newsettings_8.czi	0.069	41
Eps15_10uM_newsettings_8.czi	9.031	117.469
Eps15_10uM_newsettings_8.czi	6.461	97.108
Eps15_10uM_newsettings_8.czi	21.814	127.755
Eps15_10uM_newsettings_8.czi	14.033	131.411
Eps15_10uM_newsettings_8.czi	0.069	43
Eps15_10uM_newsettings_8.czi	7.156	112.845
Eps15_10uM_newsettings_8.czi	3.126	75.222
Eps15_10uM_newsettings_8.czi	5.975	88.558
Eps15_10uM_newsettings_8.czi	9.587	115.29
Eps15_10uM_newsettings_8.czi	11.741	87.621
Eps15_10uM_newsettings_8.czi	4.099	105.915
Eps15_10uM_newsettings_8.czi	8.684	98.016
Eps15_10uM_newsettings_8.czi	13.339	100.443
Eps15_10uM_newsettings_8.czi	15.909	123.869
Eps15_10uM_newsettings_8.czi	12.158	92.846
Eps15_10uM_newsettings_8.czi	4.238	84.967
Eps15_10uM_newsettings_8.czi	1.32	49.526
Eps15_10uM_newsettings_8.czi	5.141	62.5
Eps15_10uM_newsettings_8.czi	4.168	71.633
Eps15_10uM_newsettings_8.czi	9.865	112.394
Eps15_10uM_newsettings_8.czi	0.069	42
Eps15_10uM_newsettings_8.czi	9.17	52.871
Eps15_10uM_newsettings_8.czi	1.876	52.148
Eps15_10uM_newsettings_8.czi	5.419	46.231
Eps15_10uM_newsettings_8.czi	5.697	53.878
Eps15_10uM_newsettings_8.czi	22.231	103.366
Eps15_10uM_newsettings_8.czi	2.154	59.419
Eps15_10uM_newsettings_8.czi	9.657	103.719
Eps15_10uM_newsettings_8.czi	7.642	79.291
Eps15_10uM_newsettings_8.czi	0.069	42
Eps15_10uM_newsettings_8.czi	2.64	57.921
Eps15_10uM_newsettings_8.czi	9.935	103.664
Eps15_10uM_newsettings_8.czi	6.53	94.149
Eps15_10uM_newsettings_8.czi	12.297	83.045
Eps15_10uM_newsettings_3.czi	3.265	52.021
Eps15_10uM_newsettings_3.czi	4.655	66
Eps15_10uM_newsettings_3.czi	4.585	84.227
Eps15_10uM_newsettings_3.czi	6.739	59.412
Eps15_10uM_newsettings_3.czi	1.528	46.409
Eps15_10uM_newsettings_3.czi	4.307	48.113
Eps15_10uM_newsettings_3.czi	4.238	57.721
Eps15_10uM_newsettings_3.czi	2.154	61.806
Eps15_10uM_newsettings_3.czi	4.446	62.656
Eps15_10uM_newsettings_3.czi	8.406	71.182
Eps15_10uM_newsettings_3.czi	0.208	22
Eps15_10uM_newsettings_3.czi	3.404	65.286
Eps15_10uM_newsettings_3.czi	7.642	84.836
Eps15_10uM_newsettings_3.czi	2.432	66.6
Eps15_10uM_newsettings_3.czi	4.168	54.017
Eps15_10uM_newsettings_3.czi	3.96	41.982
Eps15_10uM_newsettings_3.czi	7.642	87.382
Eps15_10uM_newsettings_3.czi	2.709	42.436
Eps15_10uM_newsettings_3.czi	11.949	95.535
Eps15_10uM_newsettings_3.czi	18.688	107.037
Eps15_10uM_newsettings_3.czi	0.139	22.5
Eps15_10uM_newsettings_3.czi	7.573	54.119
Eps15_10uM_newsettings_3.czi	5.28	82.013
Eps15_10uM_newsettings_3.czi	4.585	73.303
Eps15_10uM_newsettings_3.czi	0.903	23.615
Eps15_10uM_newsettings_3.czi	1.389	26.55
Eps15_10uM_newsettings_3.czi	6.253	58.211
Eps15_10uM_newsettings_3.czi	7.989	80.165
Eps15_10uM_newsettings_3.czi	0.556	22.25
Eps15_10uM_newsettings_3.czi	5.627	39.556
Eps15_10uM_newsettings_3.czi	0.347	23.4
Eps15_10uM_newsettings_5.czi	6.739	93.196
Eps15_10uM_newsettings_5.czi	0.695	39.1
Eps15_10uM_newsettings_5.czi	1.112	37.688
Eps15_10uM_newsettings_5.czi	1.389	29.9
Eps15_10uM_newsettings_5.czi	3.96	73.947
Eps15_10uM_newsettings_5.czi	7.711	97.423
Eps15_10uM_newsettings_5.czi	0.834	49.833
Eps15_10uM_newsettings_5.czi	0.347	27
Eps15_10uM_newsettings_5.czi	5.349	65.195
Eps15_10uM_newsettings_5.czi	7.573	75.908
Eps15_10uM_newsettings_5.czi	7.711	93.703
Eps15_10uM_newsettings_5.czi	3.613	58.442
Eps15_10uM_newsettings_5.czi	0.069	25
Eps15_10uM_newsettings_5.czi	13.547	94.728
Eps15_10uM_newsettings_5.czi	4.238	75
Eps15_10uM_newsettings_5.czi	0.347	26.8
Eps15_10uM_newsettings_5.czi	1.528	27.5
Eps15_10uM_newsettings_5.czi	1.112	32.25
Eps15_10uM_newsettings_5.czi	3.543	43.216
Eps15_10uM_newsettings_5.czi	10.629	62.935
Eps15_10uM_newsettings_5.czi	1.806	32.385
Eps15_10uM_newsettings_5.czi	4.794	78.681
Eps15_10uM_newsettings_5.czi	9.379	85.489
Eps15_10uM_newsettings_5.czi	4.307	51.145
Eps15_10uM_newsettings_4.czi	1.876	43.111
Eps15_10uM_newsettings_4.czi	9.17	99.129
Eps15_10uM_newsettings_4.czi	4.307	60.774
Eps15_10uM_newsettings_4.czi	5.836	67.619
Eps15_10uM_newsettings_4.czi	6.808	65.276
Eps15_10uM_newsettings_4.czi	13.408	88.902
Eps15_10uM_newsettings_4.czi	1.737	31.12
Eps15_10uM_newsettings_4.czi	0.139	25.5
Eps15_10uM_newsettings_4.czi	11.046	61.208
Eps15_10uM_newsettings_4.czi	1.876	36.519
Eps15_10uM_newsettings_4.czi	1.459	48.857
Eps15_10uM_newsettings_4.czi	11.324	75.16
Eps15_10uM_newsettings_4.czi	2.293	40.727
Eps15_10uM_newsettings_4.czi	7.711	71.82
Eps15_10uM_newsettings_4.czi	7.85	68.292
Eps15_10uM_newsettings_4.czi	4.099	75.169
Eps15_10uM_newsettings_4.czi	6.114	86.011
Eps15_10uM_newsettings_4.czi	0.973	33.643
Eps15_10uM_newsettings_4.czi	4.029	35.207
Eps15_10uM_newsettings_4.czi	6.461	93.237
Eps15_10uM_newsettings_4.czi	0.486	29
Eps15_10uM_newsettings_4.czi	0.764	32.182
Eps15_10uM_newsettings_4.czi	3.752	57.648
Eps15_10uM_newsettings_4.czi	4.377	77.095
Eps15_10uM_newsettings_4.czi	3.196	36.761
Eps15_10uM_newsettings_4.czi	3.821	79.709
Eps15_10uM_newsettings_4.czi	1.737	28.52
Eps15_10uM_newsettings_4.czi	1.389	28.65
Eps15_10uM_newsettings_4.czi	4.724	64.588
Eps15_10uM_newsettings_4.czi	4.933	61.31
Eps15_10uM_newsettings_4.czi	2.987	75.488
Eps15_10uM_newsettings_4.czi	2.015	60.621
Eps15_10uM_newsettings_4.czi	0.973	51

## Sheet: Eps15_7_Dab2_0.5
Red channel						Summary of droplets per image
File name	Area (μm2)	Mean (Intensity of each droplet)				Image	Count of droplets	Total Area	Average Droplet Size per Image	%Area	Mean (Intensity of each droplet)
Eps15_7uM_Dab2_320_495_0p5uM_7-0002-1	0.139	31.5				Eps15_7uM_Dab2_320_495_0p5uM_7-0002-1	25	23.899	0.956	0.131	35.609
Eps15_7uM_Dab2_320_495_0p5uM_7-0002-1	4.168	36.167				Eps15_7uM_Dab2_320_495_0p5uM_6-0002-1	49	91.912	1.876	0.505	15.38
Eps15_7uM_Dab2_320_495_0p5uM_7-0002-1	2.57	47.189				Eps15_7uM_Dab2_320_495_0p5uM_5-0002-1	8	10.56	1.32	0.058	35.337
Eps15_7uM_Dab2_320_495_0p5uM_7-0002-1	0.556	39.875				Eps15_7uM_Dab2_320_495_0p5uM_1-0002-1	67	79.477	1.186	0.436	56.816
Eps15_7uM_Dab2_320_495_0p5uM_7-0002-1	0.069	25				Eps15_7uM_Dab2_320_495_0p5uM_2-0002-1	80	121.785	1.522	0.669	48.098
Eps15_7uM_Dab2_320_495_0p5uM_7-0002-1	0.347	28.8				Eps15_7uM_Dab2_320_495_0p5uM_3-0002	78	113.379	1.454	0.623	16.143
Eps15_7uM_Dab2_320_495_0p5uM_7-0002-1	0.695	38.4
Eps15_7uM_Dab2_320_495_0p5uM_7-0002-1	0.139	25.5
Eps15_7uM_Dab2_320_495_0p5uM_7-0002-1	0.625	42.444
Eps15_7uM_Dab2_320_495_0p5uM_7-0002-1	0.069	24
Eps15_7uM_Dab2_320_495_0p5uM_7-0002-1	0.139	34
Eps15_7uM_Dab2_320_495_0p5uM_7-0002-1	0.069	29
Eps15_7uM_Dab2_320_495_0p5uM_7-0002-1	0.556	36.5
Eps15_7uM_Dab2_320_495_0p5uM_7-0002-1	0.139	30.5
Eps15_7uM_Dab2_320_495_0p5uM_7-0002-1	0.625	39.111
Eps15_7uM_Dab2_320_495_0p5uM_7-0002-1	0.417	35.5
Eps15_7uM_Dab2_320_495_0p5uM_7-0002-1	2.015	46.724
Eps15_7uM_Dab2_320_495_0p5uM_7-0002-1	0.069	26
Eps15_7uM_Dab2_320_495_0p5uM_7-0002-1	0.973	36.571
Eps15_7uM_Dab2_320_495_0p5uM_7-0002-1	1.945	59.893
Eps15_7uM_Dab2_320_495_0p5uM_7-0002-1	0.417	29.5
Eps15_7uM_Dab2_320_495_0p5uM_7-0002-1	6.322	63.352
Eps15_7uM_Dab2_320_495_0p5uM_7-0002-1	0.139	28.5
Eps15_7uM_Dab2_320_495_0p5uM_7-0002-1	0.347	27.2
Eps15_7uM_Dab2_320_495_0p5uM_7-0002-1	0.347	29
Eps15_7uM_Dab2_320_495_0p5uM_6-0002-1	2.362	20.206
Eps15_7uM_Dab2_320_495_0p5uM_6-0002-1	0.278	10.5
Eps15_7uM_Dab2_320_495_0p5uM_6-0002-1	2.154	20
Eps15_7uM_Dab2_320_495_0p5uM_6-0002-1	15.631	23.689
Eps15_7uM_Dab2_320_495_0p5uM_6-0002-1	0.695	19.3
Eps15_7uM_Dab2_320_495_0p5uM_6-0002-1	3.543	23.118
Eps15_7uM_Dab2_320_495_0p5uM_6-0002-1	0.139	11.5
Eps15_7uM_Dab2_320_495_0p5uM_6-0002-1	0.834	10.833
Eps15_7uM_Dab2_320_495_0p5uM_6-0002-1	0.208	11.667
Eps15_7uM_Dab2_320_495_0p5uM_6-0002-1	0.834	14.25
Eps15_7uM_Dab2_320_495_0p5uM_6-0002-1	3.821	22.909
Eps15_7uM_Dab2_320_495_0p5uM_6-0002-1	0.069	10
Eps15_7uM_Dab2_320_495_0p5uM_6-0002-1	0.069	10
Eps15_7uM_Dab2_320_495_0p5uM_6-0002-1	0.695	10.3
Eps15_7uM_Dab2_320_495_0p5uM_6-0002-1	0.069	10
Eps15_7uM_Dab2_320_495_0p5uM_6-0002-1	2.918	10.929
Eps15_7uM_Dab2_320_495_0p5uM_6-0002-1	0.764	15
Eps15_7uM_Dab2_320_495_0p5uM_6-0002-1	2.015	28.483
Eps15_7uM_Dab2_320_495_0p5uM_6-0002-1	4.655	22.672
Eps15_7uM_Dab2_320_495_0p5uM_6-0002-1	0.139	10
Eps15_7uM_Dab2_320_495_0p5uM_6-0002-1	0.347	11
Eps15_7uM_Dab2_320_495_0p5uM_6-0002-1	0.069	10
Eps15_7uM_Dab2_320_495_0p5uM_6-0002-1	0.973	20.357
Eps15_7uM_Dab2_320_495_0p5uM_6-0002-1	5.627	25.741
Eps15_7uM_Dab2_320_495_0p5uM_6-0002-1	0.069	10
Eps15_7uM_Dab2_320_495_0p5uM_6-0002-1	5.28	19.066
Eps15_7uM_Dab2_320_495_0p5uM_6-0002-1	9.587	14.275
Eps15_7uM_Dab2_320_495_0p5uM_6-0002-1	1.459	20
Eps15_7uM_Dab2_320_495_0p5uM_6-0002-1	4.794	24.333
Eps15_7uM_Dab2_320_495_0p5uM_6-0002-1	0.069	12
Eps15_7uM_Dab2_320_495_0p5uM_6-0002-1	0.069	10
Eps15_7uM_Dab2_320_495_0p5uM_6-0002-1	2.293	21.273
Eps15_7uM_Dab2_320_495_0p5uM_6-0002-1	2.084	26.3
Eps15_7uM_Dab2_320_495_0p5uM_6-0002-1	3.057	16.045
Eps15_7uM_Dab2_320_495_0p5uM_6-0002-1	0.417	10.833
Eps15_7uM_Dab2_320_495_0p5uM_6-0002-1	4.655	23.015
Eps15_7uM_Dab2_320_495_0p5uM_6-0002-1	0.486	10.429
Eps15_7uM_Dab2_320_495_0p5uM_6-0002-1	0.069	10
Eps15_7uM_Dab2_320_495_0p5uM_6-0002-1	2.084	18.067
Eps15_7uM_Dab2_320_495_0p5uM_6-0002-1	0.973	17.786
Eps15_7uM_Dab2_320_495_0p5uM_6-0002-1	0.069	10
Eps15_7uM_Dab2_320_495_0p5uM_6-0002-1	0.069	10
Eps15_7uM_Dab2_320_495_0p5uM_6-0002-1	0.069	10
Eps15_7uM_Dab2_320_495_0p5uM_6-0002-1	0.069	10
Eps15_7uM_Dab2_320_495_0p5uM_6-0002-1	1.876	10.556
Eps15_7uM_Dab2_320_495_0p5uM_6-0002-1	0.069	10
Eps15_7uM_Dab2_320_495_0p5uM_6-0002-1	0.069	10
Eps15_7uM_Dab2_320_495_0p5uM_6-0002-1	0.069	10
Eps15_7uM_Dab2_320_495_0p5uM_6-0002-1	3.196	27.196
Eps15_7uM_Dab2_320_495_0p5uM_5-0002-1	1.945	30
Eps15_7uM_Dab2_320_495_0p5uM_5-0002-1	2.64	19.789
Eps15_7uM_Dab2_320_495_0p5uM_5-0002-1	1.251	32.556
Eps15_7uM_Dab2_320_495_0p5uM_5-0002-1	1.32	62.526
Eps15_7uM_Dab2_320_495_0p5uM_5-0002-1	0.139	17
Eps15_7uM_Dab2_320_495_0p5uM_5-0002-1	0.486	27.429
Eps15_7uM_Dab2_320_495_0p5uM_5-0002-1	2.015	72.759
Eps15_7uM_Dab2_320_495_0p5uM_5-0002-1	0.764	20.636
Eps15_7uM_Dab2_320_495_0p5uM_1-0002-1	4.099	150.78
Eps15_7uM_Dab2_320_495_0p5uM_1-0002-1	0.278	41.75
Eps15_7uM_Dab2_320_495_0p5uM_1-0002-1	0.139	33
Eps15_7uM_Dab2_320_495_0p5uM_1-0002-1	0.417	51.833
Eps15_7uM_Dab2_320_495_0p5uM_1-0002-1	3.196	64.196
Eps15_7uM_Dab2_320_495_0p5uM_1-0002-1	0.625	51.778
Eps15_7uM_Dab2_320_495_0p5uM_1-0002-1	0.278	33
Eps15_7uM_Dab2_320_495_0p5uM_1-0002-1	5.558	85.45
Eps15_7uM_Dab2_320_495_0p5uM_1-0002-1	3.126	88.067
Eps15_7uM_Dab2_320_495_0p5uM_1-0002-1	0.695	57.3
Eps15_7uM_Dab2_320_495_0p5uM_1-0002-1	0.834	63.25
Eps15_7uM_Dab2_320_495_0p5uM_1-0002-1	2.432	85.657
Eps15_7uM_Dab2_320_495_0p5uM_1-0002-1	1.459	53.095
Eps15_7uM_Dab2_320_495_0p5uM_1-0002-1	0.486	42.714
Eps15_7uM_Dab2_320_495_0p5uM_1-0002-1	0.417	39.833
Eps15_7uM_Dab2_320_495_0p5uM_1-0002-1	1.32	68.632
Eps15_7uM_Dab2_320_495_0p5uM_1-0002-1	1.667	91.25
Eps15_7uM_Dab2_320_495_0p5uM_1-0002-1	0.417	31
Eps15_7uM_Dab2_320_495_0p5uM_1-0002-1	4.377	137.397
Eps15_7uM_Dab2_320_495_0p5uM_1-0002-1	0.139	36.5
Eps15_7uM_Dab2_320_495_0p5uM_1-0002-1	2.293	97.879
Eps15_7uM_Dab2_320_495_0p5uM_1-0002-1	1.32	77.053
Eps15_7uM_Dab2_320_495_0p5uM_1-0002-1	0.834	35.667
Eps15_7uM_Dab2_320_495_0p5uM_1-0002-1	0.625	33.556
Eps15_7uM_Dab2_320_495_0p5uM_1-0002-1	0.695	40.8
Eps15_7uM_Dab2_320_495_0p5uM_1-0002-1	0.695	32.3
Eps15_7uM_Dab2_320_495_0p5uM_1-0002-1	0.139	26.5
Eps15_7uM_Dab2_320_495_0p5uM_1-0002-1	0.208	27.333
Eps15_7uM_Dab2_320_495_0p5uM_1-0002-1	0.417	29.833
Eps15_7uM_Dab2_320_495_0p5uM_1-0002-1	0.486	46
Eps15_7uM_Dab2_320_495_0p5uM_1-0002-1	0.625	65.222
Eps15_7uM_Dab2_320_495_0p5uM_1-0002-1	0.764	42.364
Eps15_7uM_Dab2_320_495_0p5uM_1-0002-1	1.181	55
Eps15_7uM_Dab2_320_495_0p5uM_1-0002-1	0.069	29
Eps15_7uM_Dab2_320_495_0p5uM_1-0002-1	0.903	61.231
Eps15_7uM_Dab2_320_495_0p5uM_1-0002-1	2.432	106.343
Eps15_7uM_Dab2_320_495_0p5uM_1-0002-1	2.987	45.814
Eps15_7uM_Dab2_320_495_0p5uM_1-0002-1	1.528	58.045
Eps15_7uM_Dab2_320_495_0p5uM_1-0002-1	0.764	58.091
Eps15_7uM_Dab2_320_495_0p5uM_1-0002-1	1.806	95.846
Eps15_7uM_Dab2_320_495_0p5uM_1-0002-1	1.528	68.727
Eps15_7uM_Dab2_320_495_0p5uM_1-0002-1	2.57	75.459
Eps15_7uM_Dab2_320_495_0p5uM_1-0002-1	1.042	72.6
Eps15_7uM_Dab2_320_495_0p5uM_1-0002-1	2.848	100.61
Eps15_7uM_Dab2_320_495_0p5uM_1-0002-1	0.556	66.125
Eps15_7uM_Dab2_320_495_0p5uM_1-0002-1	0.556	29.75
Eps15_7uM_Dab2_320_495_0p5uM_1-0002-1	0.139	27.5
Eps15_7uM_Dab2_320_495_0p5uM_1-0002-1	0.556	54.125
Eps15_7uM_Dab2_320_495_0p5uM_1-0002-1	0.834	35.75
Eps15_7uM_Dab2_320_495_0p5uM_1-0002-1	0.973	58.429
Eps15_7uM_Dab2_320_495_0p5uM_1-0002-1	1.389	64.35
Eps15_7uM_Dab2_320_495_0p5uM_1-0002-1	2.432	88.686
Eps15_7uM_Dab2_320_495_0p5uM_1-0002-1	0.069	27
Eps15_7uM_Dab2_320_495_0p5uM_1-0002-1	1.389	42.25
Eps15_7uM_Dab2_320_495_0p5uM_1-0002-1	0.625	52.333
Eps15_7uM_Dab2_320_495_0p5uM_1-0002-1	0.208	27.667
Eps15_7uM_Dab2_320_495_0p5uM_1-0002-1	0.417	40.667
Eps15_7uM_Dab2_320_495_0p5uM_1-0002-1	2.084	48.9
Eps15_7uM_Dab2_320_495_0p5uM_1-0002-1	1.251	84.111
Eps15_7uM_Dab2_320_495_0p5uM_1-0002-1	0.973	79.357
Eps15_7uM_Dab2_320_495_0p5uM_1-0002-1	1.667	84.417
Eps15_7uM_Dab2_320_495_0p5uM_1-0002-1	0.278	31.5
Eps15_7uM_Dab2_320_495_0p5uM_1-0002-1	0.556	50.625
Eps15_7uM_Dab2_320_495_0p5uM_1-0002-1	0.069	29
Eps15_7uM_Dab2_320_495_0p5uM_1-0002-1	0.973	30.571
Eps15_7uM_Dab2_320_495_0p5uM_1-0002-1	0.695	38.8
Eps15_7uM_Dab2_320_495_0p5uM_1-0002-1	0.069	27
Eps15_7uM_Dab2_320_495_0p5uM_2-0002-1	1.806	64.154
Eps15_7uM_Dab2_320_495_0p5uM_2-0002-1	5.071	131.904
Eps15_7uM_Dab2_320_495_0p5uM_2-0002-1	2.015	83.586
Eps15_7uM_Dab2_320_495_0p5uM_2-0002-1	0.139	22
Eps15_7uM_Dab2_320_495_0p5uM_2-0002-1	2.015	66.034
Eps15_7uM_Dab2_320_495_0p5uM_2-0002-1	1.251	60.222
Eps15_7uM_Dab2_320_495_0p5uM_2-0002-1	2.779	77.7
Eps15_7uM_Dab2_320_495_0p5uM_2-0002-1	0.556	28.875
Eps15_7uM_Dab2_320_495_0p5uM_2-0002-1	0.903	57.923
Eps15_7uM_Dab2_320_495_0p5uM_2-0002-1	0.973	23.714
Eps15_7uM_Dab2_320_495_0p5uM_2-0002-1	0.417	23.833
Eps15_7uM_Dab2_320_495_0p5uM_2-0002-1	1.945	73.357
Eps15_7uM_Dab2_320_495_0p5uM_2-0002-1	0.903	26.846
Eps15_7uM_Dab2_320_495_0p5uM_2-0002-1	0.625	21.556
Eps15_7uM_Dab2_320_495_0p5uM_2-0002-1	0.069	19
Eps15_7uM_Dab2_320_495_0p5uM_2-0002-1	3.89	59.536
Eps15_7uM_Dab2_320_495_0p5uM_2-0002-1	0.973	54.929
Eps15_7uM_Dab2_320_495_0p5uM_2-0002-1	0.278	20
Eps15_7uM_Dab2_320_495_0p5uM_2-0002-1	1.667	67.625
Eps15_7uM_Dab2_320_495_0p5uM_2-0002-1	2.362	52.088
Eps15_7uM_Dab2_320_495_0p5uM_2-0002-1	1.042	42.533
Eps15_7uM_Dab2_320_495_0p5uM_2-0002-1	1.528	68.727
Eps15_7uM_Dab2_320_495_0p5uM_2-0002-1	0.556	21.75
Eps15_7uM_Dab2_320_495_0p5uM_2-0002-1	0.556	34
Eps15_7uM_Dab2_320_495_0p5uM_2-0002-1	0.625	44.889
Eps15_7uM_Dab2_320_495_0p5uM_2-0002-1	1.737	78.48
Eps15_7uM_Dab2_320_495_0p5uM_2-0002-1	0.208	23.333
Eps15_7uM_Dab2_320_495_0p5uM_2-0002-1	0.347	21
Eps15_7uM_Dab2_320_495_0p5uM_2-0002-1	1.667	27.708
Eps15_7uM_Dab2_320_495_0p5uM_2-0002-1	1.598	36.217
Eps15_7uM_Dab2_320_495_0p5uM_2-0002-1	0.903	66.385
Eps15_7uM_Dab2_320_495_0p5uM_2-0002-1	0.417	27.167
Eps15_7uM_Dab2_320_495_0p5uM_2-0002-1	7.573	70.193
Eps15_7uM_Dab2_320_495_0p5uM_2-0002-1	3.752	70.259
Eps15_7uM_Dab2_320_495_0p5uM_2-0002-1	1.251	50.444
Eps15_7uM_Dab2_320_495_0p5uM_2-0002-1	2.084	86.967
Eps15_7uM_Dab2_320_495_0p5uM_2-0002-1	2.223	66.688
Eps15_7uM_Dab2_320_495_0p5uM_2-0002-1	1.528	22.636
Eps15_7uM_Dab2_320_495_0p5uM_2-0002-1	1.251	65.667
Eps15_7uM_Dab2_320_495_0p5uM_2-0002-1	1.112	29.438
Eps15_7uM_Dab2_320_495_0p5uM_2-0002-1	0.834	28.25
Eps15_7uM_Dab2_320_495_0p5uM_2-0002-1	0.973	66.143
Eps15_7uM_Dab2_320_495_0p5uM_2-0002-1	1.806	44.115
Eps15_7uM_Dab2_320_495_0p5uM_2-0002-1	3.543	87.039
Eps15_7uM_Dab2_320_495_0p5uM_2-0002-1	1.806	71.115
Eps15_7uM_Dab2_320_495_0p5uM_2-0002-1	0.417	21.667
Eps15_7uM_Dab2_320_495_0p5uM_2-0002-1	4.238	92.557
Eps15_7uM_Dab2_320_495_0p5uM_2-0002-1	1.945	80.5
Eps15_7uM_Dab2_320_495_0p5uM_2-0002-1	0.556	34.25
Eps15_7uM_Dab2_320_495_0p5uM_2-0002-1	4.585	57.697
Eps15_7uM_Dab2_320_495_0p5uM_2-0002-1	2.501	45.944
Eps15_7uM_Dab2_320_495_0p5uM_2-0002-1	0.834	30
Eps15_7uM_Dab2_320_495_0p5uM_2-0002-1	0.903	49
Eps15_7uM_Dab2_320_495_0p5uM_2-0002-1	0.069	19
Eps15_7uM_Dab2_320_495_0p5uM_2-0002-1	3.474	87.02
Eps15_7uM_Dab2_320_495_0p5uM_2-0002-1	0.417	22.333
Eps15_7uM_Dab2_320_495_0p5uM_2-0002-1	0.556	20.375
Eps15_7uM_Dab2_320_495_0p5uM_2-0002-1	2.223	46.438
Eps15_7uM_Dab2_320_495_0p5uM_2-0002-1	1.042	42.133
Eps15_7uM_Dab2_320_495_0p5uM_2-0002-1	0.973	50.857
Eps15_7uM_Dab2_320_495_0p5uM_2-0002-1	0.764	44.727
Eps15_7uM_Dab2_320_495_0p5uM_2-0002-1	1.737	73.16
Eps15_7uM_Dab2_320_495_0p5uM_2-0002-1	1.598	65.522
Eps15_7uM_Dab2_320_495_0p5uM_2-0002-1	1.32	47.053
Eps15_7uM_Dab2_320_495_0p5uM_2-0002-1	1.459	48.095
Eps15_7uM_Dab2_320_495_0p5uM_2-0002-1	1.042	39.467
Eps15_7uM_Dab2_320_495_0p5uM_2-0002-1	1.181	61.412
Eps15_7uM_Dab2_320_495_0p5uM_2-0002-1	0.417	20.833
Eps15_7uM_Dab2_320_495_0p5uM_2-0002-1	1.042	54.533
Eps15_7uM_Dab2_320_495_0p5uM_2-0002-1	5.419	40.846
Eps15_7uM_Dab2_320_495_0p5uM_2-0002-1	0.486	44.571
Eps15_7uM_Dab2_320_495_0p5uM_2-0002-1	0.069	20
Eps15_7uM_Dab2_320_495_0p5uM_2-0002-1	0.347	20.8
Eps15_7uM_Dab2_320_495_0p5uM_2-0002-1	6.044	120.609
Eps15_7uM_Dab2_320_495_0p5uM_2-0002-1	0.139	23.5
Eps15_7uM_Dab2_320_495_0p5uM_2-0002-1	0.556	27.125
Eps15_7uM_Dab2_320_495_0p5uM_2-0002-1	0.208	20.333
Eps15_7uM_Dab2_320_495_0p5uM_2-0002-1	0.278	24.5
Eps15_7uM_Dab2_320_495_0p5uM_2-0002-1	0.139	20
Eps15_7uM_Dab2_320_495_0p5uM_2-0002-1	1.251	44.944
Eps15_7uM_Dab2_320_495_0p5uM_3-0002	0.139	13
Eps15_7uM_Dab2_320_495_0p5uM_3-0002	0.347	13.2
Eps15_7uM_Dab2_320_495_0p5uM_3-0002	2.57	12.784
Eps15_7uM_Dab2_320_495_0p5uM_3-0002	2.779	17.4
Eps15_7uM_Dab2_320_495_0p5uM_3-0002	3.057	17.205
Eps15_7uM_Dab2_320_495_0p5uM_3-0002	2.293	22.303
Eps15_7uM_Dab2_320_495_0p5uM_3-0002	1.945	16.536
Eps15_7uM_Dab2_320_495_0p5uM_3-0002	0.556	12.625
Eps15_7uM_Dab2_320_495_0p5uM_3-0002	1.112	17.938
Eps15_7uM_Dab2_320_495_0p5uM_3-0002	0.625	14.667
Eps15_7uM_Dab2_320_495_0p5uM_3-0002	1.528	13.318
Eps15_7uM_Dab2_320_495_0p5uM_3-0002	0.625	15.111
Eps15_7uM_Dab2_320_495_0p5uM_3-0002	0.069	12
Eps15_7uM_Dab2_320_495_0p5uM_3-0002	3.543	23.255
Eps15_7uM_Dab2_320_495_0p5uM_3-0002	0.903	15.769
Eps15_7uM_Dab2_320_495_0p5uM_3-0002	1.806	13
Eps15_7uM_Dab2_320_495_0p5uM_3-0002	2.987	25.209
Eps15_7uM_Dab2_320_495_0p5uM_3-0002	4.446	24.844
Eps15_7uM_Dab2_320_495_0p5uM_3-0002	0.278	14.5
Eps15_7uM_Dab2_320_495_0p5uM_3-0002	3.613	13.115
Eps15_7uM_Dab2_320_495_0p5uM_3-0002	0.208	12
Eps15_7uM_Dab2_320_495_0p5uM_3-0002	2.432	18.829
Eps15_7uM_Dab2_320_495_0p5uM_3-0002	0.764	16.091
Eps15_7uM_Dab2_320_495_0p5uM_3-0002	2.64	18.342
Eps15_7uM_Dab2_320_495_0p5uM_3-0002	0.556	14.875
Eps15_7uM_Dab2_320_495_0p5uM_3-0002	1.251	15.278
Eps15_7uM_Dab2_320_495_0p5uM_3-0002	1.528	21.455
Eps15_7uM_Dab2_320_495_0p5uM_3-0002	1.251	12.611
Eps15_7uM_Dab2_320_495_0p5uM_3-0002	1.667	15.208
Eps15_7uM_Dab2_320_495_0p5uM_3-0002	1.598	18.739
Eps15_7uM_Dab2_320_495_0p5uM_3-0002	3.821	26.455
Eps15_7uM_Dab2_320_495_0p5uM_3-0002	0.347	13.8
Eps15_7uM_Dab2_320_495_0p5uM_3-0002	0.556	14.875
Eps15_7uM_Dab2_320_495_0p5uM_3-0002	2.432	19.657
Eps15_7uM_Dab2_320_495_0p5uM_3-0002	0.973	17.286
Eps15_7uM_Dab2_320_495_0p5uM_3-0002	2.848	20.463
Eps15_7uM_Dab2_320_495_0p5uM_3-0002	1.667	18.333
Eps15_7uM_Dab2_320_495_0p5uM_3-0002	2.154	19.484
Eps15_7uM_Dab2_320_495_0p5uM_3-0002	2.084	12.967
Eps15_7uM_Dab2_320_495_0p5uM_3-0002	1.112	15.812
Eps15_7uM_Dab2_320_495_0p5uM_3-0002	0.764	13.455
Eps15_7uM_Dab2_320_495_0p5uM_3-0002	2.987	22.372
Eps15_7uM_Dab2_320_495_0p5uM_3-0002	1.042	14.067
Eps15_7uM_Dab2_320_495_0p5uM_3-0002	1.667	15.167
Eps15_7uM_Dab2_320_495_0p5uM_3-0002	0.556	14.125
Eps15_7uM_Dab2_320_495_0p5uM_3-0002	0.834	14.75
Eps15_7uM_Dab2_320_495_0p5uM_3-0002	2.223	19.062
Eps15_7uM_Dab2_320_495_0p5uM_3-0002	0.834	15.5
Eps15_7uM_Dab2_320_495_0p5uM_3-0002	1.389	15.3
Eps15_7uM_Dab2_320_495_0p5uM_3-0002	1.598	18.87
Eps15_7uM_Dab2_320_495_0p5uM_3-0002	2.64	20.579
Eps15_7uM_Dab2_320_495_0p5uM_3-0002	0.625	13
Eps15_7uM_Dab2_320_495_0p5uM_3-0002	0.486	14.429
Eps15_7uM_Dab2_320_495_0p5uM_3-0002	0.556	12
Eps15_7uM_Dab2_320_495_0p5uM_3-0002	2.015	18.138
Eps15_7uM_Dab2_320_495_0p5uM_3-0002	1.112	16.125
Eps15_7uM_Dab2_320_495_0p5uM_3-0002	0.486	12.429
Eps15_7uM_Dab2_320_495_0p5uM_3-0002	0.347	12.6
Eps15_7uM_Dab2_320_495_0p5uM_3-0002	3.96	19.439
Eps15_7uM_Dab2_320_495_0p5uM_3-0002	0.973	17.143
Eps15_7uM_Dab2_320_495_0p5uM_3-0002	0.625	13.556
Eps15_7uM_Dab2_320_495_0p5uM_3-0002	0.069	12
Eps15_7uM_Dab2_320_495_0p5uM_3-0002	1.251	17
Eps15_7uM_Dab2_320_495_0p5uM_3-0002	0.069	12
Eps15_7uM_Dab2_320_495_0p5uM_3-0002	0.069	12
Eps15_7uM_Dab2_320_495_0p5uM_3-0002	3.335	24.146
Eps15_7uM_Dab2_320_495_0p5uM_3-0002	1.181	16.412
Eps15_7uM_Dab2_320_495_0p5uM_3-0002	0.834	15.5
Eps15_7uM_Dab2_320_495_0p5uM_3-0002	1.112	14
Eps15_7uM_Dab2_320_495_0p5uM_3-0002	3.126	20.244
Eps15_7uM_Dab2_320_495_0p5uM_3-0002	0.069	13
Eps15_7uM_Dab2_320_495_0p5uM_3-0002	4.377	18.556
Eps15_7uM_Dab2_320_495_0p5uM_3-0002	0.695	14.7
Eps15_7uM_Dab2_320_495_0p5uM_3-0002	0.069	12
Eps15_7uM_Dab2_320_495_0p5uM_3-0002	0.069	12
Eps15_7uM_Dab2_320_495_0p5uM_3-0002	0.069	12
Eps15_7uM_Dab2_320_495_0p5uM_3-0002	0.069	12
Eps15_7uM_Dab2_320_495_0p5uM_3-0002	2.084	19.133

## Sheet: Eps15_7_Dab2_2
Red channel						Summary of droplets per image
File name	Area (μm2)	Mean (Intensity of each droplet)				Image	Count of droplets	Total Area	Average Droplet Size per Image	%Area	Mean (Intensity of each droplet)
Eps15_7uM_Dab2_320_495_2uM_4-0002-1	3.682	46.453				Eps15_7uM_Dab2_320_495_2uM_4-0002-1	23	71.626	3.114	0.393	49.148
Eps15_7uM_Dab2_320_495_2uM_4-0002-1	2.987	59.721				Eps15_7uM_Dab2_320_495_2uM_6-0002-1	52	248.086	4.771	1.362	109.197
Eps15_7uM_Dab2_320_495_2uM_4-0002-1	1.945	39.714				Eps15_7uM_Dab2_320_495_2uM_3-0002-1	18	34.25	1.903	0.188	24.867
Eps15_7uM_Dab2_320_495_2uM_4-0002-1	5.28	52.316				Eps15_7uM_Dab2_320_495_2uM_2-0002-1	34				18.864
Eps15_7uM_Dab2_320_495_2uM_4-0002-1	3.474	53.32				Eps15_7uM_Dab2_320_495_2uM_1-0002-1	21		3.226		16.638
Eps15_7uM_Dab2_320_495_2uM_4-0002-1	8.615	71.863
Eps15_7uM_Dab2_320_495_2uM_4-0002-1	2.432	55.086
Eps15_7uM_Dab2_320_495_2uM_4-0002-1	0.347	37.6
Eps15_7uM_Dab2_320_495_2uM_4-0002-1	5.071	63.233
Eps15_7uM_Dab2_320_495_2uM_4-0002-1	0.973	35.643
Eps15_7uM_Dab2_320_495_2uM_4-0002-1	2.015	42.207
Eps15_7uM_Dab2_320_495_2uM_4-0002-1	4.516	58.308
Eps15_7uM_Dab2_320_495_2uM_4-0002-1	2.779	48.725
Eps15_7uM_Dab2_320_495_2uM_4-0002-1	0.417	35
Eps15_7uM_Dab2_320_495_2uM_4-0002-1	2.293	50.061
Eps15_7uM_Dab2_320_495_2uM_4-0002-1	3.474	56.78
Eps15_7uM_Dab2_320_495_2uM_4-0002-1	0.347	36.2
Eps15_7uM_Dab2_320_495_2uM_4-0002-1	1.876	44
Eps15_7uM_Dab2_320_495_2uM_4-0002-1	2.293	47.97
Eps15_7uM_Dab2_320_495_2uM_4-0002-1	1.667	47.167
Eps15_7uM_Dab2_320_495_2uM_4-0002-1	13.13	68.561
Eps15_7uM_Dab2_320_495_2uM_4-0002-1	0.208	34.333
Eps15_7uM_Dab2_320_495_2uM_4-0002-1	1.806	46.154
Eps15_7uM_Dab2_320_495_2uM_6-0002-1	16.534	155.256
Eps15_7uM_Dab2_320_495_2uM_6-0002-1	2.293	94.333
Eps15_7uM_Dab2_320_495_2uM_6-0002-1	2.223	87.25
Eps15_7uM_Dab2_320_495_2uM_6-0002-1	2.709	107.897
Eps15_7uM_Dab2_320_495_2uM_6-0002-1	2.918	127.714
Eps15_7uM_Dab2_320_495_2uM_6-0002-1	0.278	58.25
Eps15_7uM_Dab2_320_495_2uM_6-0002-1	4.933	152.761
Eps15_7uM_Dab2_320_495_2uM_6-0002-1	4.516	107.415
Eps15_7uM_Dab2_320_495_2uM_6-0002-1	5.975	167.128
Eps15_7uM_Dab2_320_495_2uM_6-0002-1	1.667	77.708
Eps15_7uM_Dab2_320_495_2uM_6-0002-1	5.002	139.056
Eps15_7uM_Dab2_320_495_2uM_6-0002-1	3.126	136.711
Eps15_7uM_Dab2_320_495_2uM_6-0002-1	4.516	131.477
Eps15_7uM_Dab2_320_495_2uM_6-0002-1	7.225	110.173
Eps15_7uM_Dab2_320_495_2uM_6-0002-1	4.724	128.735
Eps15_7uM_Dab2_320_495_2uM_6-0002-1	6.391	133.587
Eps15_7uM_Dab2_320_495_2uM_6-0002-1	0.208	56.333
Eps15_7uM_Dab2_320_495_2uM_6-0002-1	7.086	148.961
Eps15_7uM_Dab2_320_495_2uM_6-0002-1	0.278	55.25
Eps15_7uM_Dab2_320_495_2uM_6-0002-1	0.417	56.167
Eps15_7uM_Dab2_320_495_2uM_6-0002-1	7.225	109.221
Eps15_7uM_Dab2_320_495_2uM_6-0002-1	4.238	116.41
Eps15_7uM_Dab2_320_495_2uM_6-0002-1	0.486	56.857
Eps15_7uM_Dab2_320_495_2uM_6-0002-1	4.029	77.103
Eps15_7uM_Dab2_320_495_2uM_6-0002-1	3.196	108.5
Eps15_7uM_Dab2_320_495_2uM_6-0002-1	4.933	130.085
Eps15_7uM_Dab2_320_495_2uM_6-0002-1	6.669	137.333
Eps15_7uM_Dab2_320_495_2uM_6-0002-1	3.126	103.556
Eps15_7uM_Dab2_320_495_2uM_6-0002-1	5.071	137.671
Eps15_7uM_Dab2_320_495_2uM_6-0002-1	3.752	104.648
Eps15_7uM_Dab2_320_495_2uM_6-0002-1	4.516	132.815
Eps15_7uM_Dab2_320_495_2uM_6-0002-1	5.905	128.565
Eps15_7uM_Dab2_320_495_2uM_6-0002-1	9.031	110.777
Eps15_7uM_Dab2_320_495_2uM_6-0002-1	1.876	103.296
Eps15_7uM_Dab2_320_495_2uM_6-0002-1	4.029	118.414
Eps15_7uM_Dab2_320_495_2uM_6-0002-1	5.558	126.175
Eps15_7uM_Dab2_320_495_2uM_6-0002-1	7.503	117.37
Eps15_7uM_Dab2_320_495_2uM_6-0002-1	2.362	71.588
Eps15_7uM_Dab2_320_495_2uM_6-0002-1	1.806	62.538
Eps15_7uM_Dab2_320_495_2uM_6-0002-1	8.823	138.291
Eps15_7uM_Dab2_320_495_2uM_6-0002-1	17.09	156.033
Eps15_7uM_Dab2_320_495_2uM_6-0002-1	0.486	58.571
Eps15_7uM_Dab2_320_495_2uM_6-0002-1	2.293	69.788
Eps15_7uM_Dab2_320_495_2uM_6-0002-1	10.768	122.748
Eps15_7uM_Dab2_320_495_2uM_6-0002-1	7.225	128.154
Eps15_7uM_Dab2_320_495_2uM_6-0002-1	9.587	114.188
Eps15_7uM_Dab2_320_495_2uM_6-0002-1	4.863	123.429
Eps15_7uM_Dab2_320_495_2uM_6-0002-1	0.973	55.857
Eps15_7uM_Dab2_320_495_2uM_6-0002-1	1.737	66.28
Eps15_7uM_Dab2_320_495_2uM_6-0002-1	4.377	89.937
Eps15_7uM_Dab2_320_495_2uM_6-0002-1	6.669	134.198
Eps15_7uM_Dab2_320_495_2uM_6-0002-1	4.863	135.671
Eps15_7uM_Dab2_320_495_2uM_3-0002-1	2.154	28.452
Eps15_7uM_Dab2_320_495_2uM_3-0002-1	1.876	27.63
Eps15_7uM_Dab2_320_495_2uM_3-0002-1	2.223	25.969
Eps15_7uM_Dab2_320_495_2uM_3-0002-1	2.709	26.667
Eps15_7uM_Dab2_320_495_2uM_3-0002-1	0.695	21.8
Eps15_7uM_Dab2_320_495_2uM_3-0002-1	2.987	27.977
Eps15_7uM_Dab2_320_495_2uM_3-0002-1	8.406	34.975
Eps15_7uM_Dab2_320_495_2uM_3-0002-1	0.139	21.5
Eps15_7uM_Dab2_320_495_2uM_3-0002-1	0.695	23
Eps15_7uM_Dab2_320_495_2uM_3-0002-1	1.32	21.684
Eps15_7uM_Dab2_320_495_2uM_3-0002-1	1.112	24.125
Eps15_7uM_Dab2_320_495_2uM_3-0002-1	1.876	23.741
Eps15_7uM_Dab2_320_495_2uM_3-0002-1	1.528	22.5
Eps15_7uM_Dab2_320_495_2uM_3-0002-1	0.139	21
Eps15_7uM_Dab2_320_495_2uM_3-0002-1	2.779	24.075
Eps15_7uM_Dab2_320_495_2uM_3-0002-1	0.139	21
Eps15_7uM_Dab2_320_495_2uM_3-0002-1	0.903	26
Eps15_7uM_Dab2_320_495_2uM_3-0002-1	2.57	25.514
Eps15_7uM_Dab2_320_495_2uM_2-0002-1	1.945	16.464
Eps15_7uM_Dab2_320_495_2uM_2-0002-1	4.446	22.938
Eps15_7uM_Dab2_320_495_2uM_2-0002-1	4.724	17.279
Eps15_7uM_Dab2_320_495_2uM_2-0002-1	2.64	20.263
Eps15_7uM_Dab2_320_495_2uM_2-0002-1	4.863	24.771
Eps15_7uM_Dab2_320_495_2uM_2-0002-1	7.156	23.33
Eps15_7uM_Dab2_320_495_2uM_2-0002-1	1.042	18.067
Eps15_7uM_Dab2_320_495_2uM_2-0002-1	6.808	23.48
Eps15_7uM_Dab2_320_495_2uM_2-0002-1	2.918	18.476
Eps15_7uM_Dab2_320_495_2uM_2-0002-1	2.293	20.576
Eps15_7uM_Dab2_320_495_2uM_2-0002-1	2.57	14
Eps15_7uM_Dab2_320_495_2uM_2-0002-1	2.57	16.027
Eps15_7uM_Dab2_320_495_2uM_2-0002-1	5.975	17.826
Eps15_7uM_Dab2_320_495_2uM_2-0002-1	1.598	15.87
Eps15_7uM_Dab2_320_495_2uM_2-0002-1	1.459	14.714
Eps15_7uM_Dab2_320_495_2uM_2-0002-1	4.238	17.902
Eps15_7uM_Dab2_320_495_2uM_2-0002-1	3.613	19.25
Eps15_7uM_Dab2_320_495_2uM_2-0002-1	1.32	14.789
Eps15_7uM_Dab2_320_495_2uM_2-0002-1	3.474	15.46
Eps15_7uM_Dab2_320_495_2uM_2-0002-1	3.613	21.308
Eps15_7uM_Dab2_320_495_2uM_2-0002-1	2.154	16.129
Eps15_7uM_Dab2_320_495_2uM_2-0002-1	1.181	15.176
Eps15_7uM_Dab2_320_495_2uM_2-0002-1	6.322	25.473
Eps15_7uM_Dab2_320_495_2uM_2-0002-1	4.446	22.078
Eps15_7uM_Dab2_320_495_2uM_2-0002-1	3.821	15.8
Eps15_7uM_Dab2_320_495_2uM_2-0002-1	6.947	21.51
Eps15_7uM_Dab2_320_495_2uM_2-0002-1	1.945	16.786
Eps15_7uM_Dab2_320_495_2uM_2-0002-1	5.905	20.329
Eps15_7uM_Dab2_320_495_2uM_2-0002-1	2.084	14.967
Eps15_7uM_Dab2_320_495_2uM_2-0002-1	2.848	15.268
Eps15_7uM_Dab2_320_495_2uM_2-0002-1	5.697	20.049
Eps15_7uM_Dab2_320_495_2uM_2-0002-1	2.779	19.35
Eps15_7uM_Dab2_320_495_2uM_2-0002-1	2.084	17.8
Eps15_7uM_Dab2_320_495_2uM_2-0002-1	1.528	14.864
Eps15_7uM_Dab2_320_495_2uM_1-0002-1	1.876	19.111
Eps15_7uM_Dab2_320_495_2uM_1-0002-1	1.737	14.92
Eps15_7uM_Dab2_320_495_2uM_1-0002-1	2.223	18.312
Eps15_7uM_Dab2_320_495_2uM_1-0002-1	2.154	17.839
Eps15_7uM_Dab2_320_495_2uM_1-0002-1	6.391	24.804
Eps15_7uM_Dab2_320_495_2uM_1-0002-1	3.196	17.826
Eps15_7uM_Dab2_320_495_2uM_1-0002-1	2.987	15.047
Eps15_7uM_Dab2_320_495_2uM_1-0002-1	4.238	20.607
Eps15_7uM_Dab2_320_495_2uM_1-0002-1	1.32	15.632
Eps15_7uM_Dab2_320_495_2uM_1-0002-1	2.084	17.033
Eps15_7uM_Dab2_320_495_2uM_1-0002-1	3.404	14.082
Eps15_7uM_Dab2_320_495_2uM_1-0002-1	2.64	13.711
Eps15_7uM_Dab2_320_495_2uM_1-0002-1	1.667	13.542
Eps15_7uM_Dab2_320_495_2uM_1-0002-1	1.528	15.773
Eps15_7uM_Dab2_320_495_2uM_1-0002-1	6.808	18.949
Eps15_7uM_Dab2_320_495_2uM_1-0002-1	4.933	14.972
Eps15_7uM_Dab2_320_495_2uM_1-0002-1	2.709	17.462
Eps15_7uM_Dab2_320_495_2uM_1-0002-1	5.836	15.405
Eps15_7uM_Dab2_320_495_2uM_1-0002-1	3.96	14.93
Eps15_7uM_Dab2_320_495_2uM_1-0002-1	4.238	14.934
Eps15_7uM_Dab2_320_495_2uM_1-0002-1	1.806	14.5

## Sheet: Eps15_7_Dab2_5
Red channel						Summary of droplets per image
File name	Area (μm2)	Mean (Intensity of each droplet)				Image	Count of droplets	Total Area	Average Droplet Size per Image	%Area	Mean (Intensity of each droplet)
Eps15_7uM_Dab2_320_495_5uM_3-0002-1	5.766	74.819				Eps15_7uM_Dab2_320_495_5uM_3-0002-1	19	69.681	3.667	0.383	57.851
Eps15_7uM_Dab2_320_495_5uM_3-0002-1	0.069	36				Eps15_7uM_Dab2_320_495_5uM_4-0002	27	115.324	4.271	0.633	86.759
Eps15_7uM_Dab2_320_495_5uM_3-0002-1	0.208	44.333				Eps15_7uM_Dab2_320_495_5uM_5-0002	43	271.916	6.324	1.493	84.971
Eps15_7uM_Dab2_320_495_5uM_3-0002-1	4.724	50.662				Eps15_7uM_Dab2_320_495_5uM_6-0002	26	176.391	6.784	0.969	106.838
Eps15_7uM_Dab2_320_495_5uM_3-0002-1	8.476	88.803				Eps15_7uM_Dab2_320_495_5uM_2-0002	25	62.664	2.507	0.344	61.274
Eps15_7uM_Dab2_320_495_5uM_3-0002-1	8.754	83.786
Eps15_7uM_Dab2_320_495_5uM_3-0002-1	1.112	41.25
Eps15_7uM_Dab2_320_495_5uM_3-0002-1	1.042	51.2
Eps15_7uM_Dab2_320_495_5uM_3-0002-1	1.806	59.154
Eps15_7uM_Dab2_320_495_5uM_3-0002-1	10.838	86.167
Eps15_7uM_Dab2_320_495_5uM_3-0002-1	6.391	72.228
Eps15_7uM_Dab2_320_495_5uM_3-0002-1	3.89	61.893
Eps15_7uM_Dab2_320_495_5uM_3-0002-1	4.238	52.115
Eps15_7uM_Dab2_320_495_5uM_3-0002-1	1.945	52.143
Eps15_7uM_Dab2_320_495_5uM_3-0002-1	3.89	63.286
Eps15_7uM_Dab2_320_495_5uM_3-0002-1	0.069	39
Eps15_7uM_Dab2_320_495_5uM_3-0002-1	0.903	41.231
Eps15_7uM_Dab2_320_495_5uM_3-0002-1	3.89	60.982
Eps15_7uM_Dab2_320_495_5uM_3-0002-1	1.667	40.125
Eps15_7uM_Dab2_320_495_5uM_4-0002	4.724	130.25
Eps15_7uM_Dab2_320_495_5uM_4-0002	1.806	85.615
Eps15_7uM_Dab2_320_495_5uM_4-0002	7.85	146.46
Eps15_7uM_Dab2_320_495_5uM_4-0002	1.876	61.222
Eps15_7uM_Dab2_320_495_5uM_4-0002	6.391	118.902
Eps15_7uM_Dab2_320_495_5uM_4-0002	10.838	154.212
Eps15_7uM_Dab2_320_495_5uM_4-0002	0.764	42.818
Eps15_7uM_Dab2_320_495_5uM_4-0002	5.905	93.471
Eps15_7uM_Dab2_320_495_5uM_4-0002	1.459	62.571
Eps15_7uM_Dab2_320_495_5uM_4-0002	3.613	98.365
Eps15_7uM_Dab2_320_495_5uM_4-0002	2.709	76.308
Eps15_7uM_Dab2_320_495_5uM_4-0002	9.657	108.46
Eps15_7uM_Dab2_320_495_5uM_4-0002	1.389	44.7
Eps15_7uM_Dab2_320_495_5uM_4-0002	7.295	144.857
Eps15_7uM_Dab2_320_495_5uM_4-0002	1.598	85.522
Eps15_7uM_Dab2_320_495_5uM_4-0002	5.071	127.247
Eps15_7uM_Dab2_320_495_5uM_4-0002	10.629	129.876
Eps15_7uM_Dab2_320_495_5uM_4-0002	1.528	49.227
Eps15_7uM_Dab2_320_495_5uM_4-0002	1.528	41.591
Eps15_7uM_Dab2_320_495_5uM_4-0002	4.794	72.826
Eps15_7uM_Dab2_320_495_5uM_4-0002	5.141	73.027
Eps15_7uM_Dab2_320_495_5uM_4-0002	1.389	43.5
Eps15_7uM_Dab2_320_495_5uM_4-0002	2.57	90.486
Eps15_7uM_Dab2_320_495_5uM_4-0002	8.128	100.607
Eps15_7uM_Dab2_320_495_5uM_4-0002	5.28	76.368
Eps15_7uM_Dab2_320_495_5uM_4-0002	0.139	37
Eps15_7uM_Dab2_320_495_5uM_4-0002	1.251	47
Eps15_7uM_Dab2_320_495_5uM_5-0002	11.532	140.657
Eps15_7uM_Dab2_320_495_5uM_5-0002	1.528	33.182
Eps15_7uM_Dab2_320_495_5uM_5-0002	8.892	100.961
Eps15_7uM_Dab2_320_495_5uM_5-0002	6.044	72.54
Eps15_7uM_Dab2_320_495_5uM_5-0002	7.364	113.274
Eps15_7uM_Dab2_320_495_5uM_5-0002	2.779	98.75
Eps15_7uM_Dab2_320_495_5uM_5-0002	10.49	119.113
Eps15_7uM_Dab2_320_495_5uM_5-0002	1.389	33.85
Eps15_7uM_Dab2_320_495_5uM_5-0002	11.255	148.488
Eps15_7uM_Dab2_320_495_5uM_5-0002	2.64	35.368
Eps15_7uM_Dab2_320_495_5uM_5-0002	1.112	32.125
Eps15_7uM_Dab2_320_495_5uM_5-0002	10.212	131.98
Eps15_7uM_Dab2_320_495_5uM_5-0002	3.126	52.733
Eps15_7uM_Dab2_320_495_5uM_5-0002	14.659	147.18
Eps15_7uM_Dab2_320_495_5uM_5-0002	5.558	111.487
Eps15_7uM_Dab2_320_495_5uM_5-0002	8.059	70.776
Eps15_7uM_Dab2_320_495_5uM_5-0002	4.446	62.812
Eps15_7uM_Dab2_320_495_5uM_5-0002	9.309	129.985
Eps15_7uM_Dab2_320_495_5uM_5-0002	15.979	147.409
Eps15_7uM_Dab2_320_495_5uM_5-0002	3.682	57.981
Eps15_7uM_Dab2_320_495_5uM_5-0002	8.267	98.824
Eps15_7uM_Dab2_320_495_5uM_5-0002	3.821	51.109
Eps15_7uM_Dab2_320_495_5uM_5-0002	4.307	73.258
Eps15_7uM_Dab2_320_495_5uM_5-0002	4.933	54.676
Eps15_7uM_Dab2_320_495_5uM_5-0002	3.613	62.154
Eps15_7uM_Dab2_320_495_5uM_5-0002	9.448	137.728
Eps15_7uM_Dab2_320_495_5uM_5-0002	16.673	150.454
Eps15_7uM_Dab2_320_495_5uM_5-0002	11.116	128.081
Eps15_7uM_Dab2_320_495_5uM_5-0002	2.084	33.333
Eps15_7uM_Dab2_320_495_5uM_5-0002	2.501	40.861
Eps15_7uM_Dab2_320_495_5uM_5-0002	14.728	109.25
Eps15_7uM_Dab2_320_495_5uM_5-0002	9.309	130.687
Eps15_7uM_Dab2_320_495_5uM_5-0002	2.084	35.067
Eps15_7uM_Dab2_320_495_5uM_5-0002	1.251	53.667
Eps15_7uM_Dab2_320_495_5uM_5-0002	1.598	33.348
Eps15_7uM_Dab2_320_495_5uM_5-0002	6.878	111.919
Eps15_7uM_Dab2_320_495_5uM_5-0002	2.57	36.784
Eps15_7uM_Dab2_320_495_5uM_5-0002	2.362	68.559
Eps15_7uM_Dab2_320_495_5uM_5-0002	1.181	57.647
Eps15_7uM_Dab2_320_495_5uM_5-0002	4.307	61.452
Eps15_7uM_Dab2_320_495_5uM_5-0002	8.267	116.328
Eps15_7uM_Dab2_320_495_5uM_5-0002	2.918	71.81
Eps15_7uM_Dab2_320_495_5uM_5-0002	7.642	96.118
Eps15_7uM_Dab2_320_495_5uM_6-0002	5.21	98.6
Eps15_7uM_Dab2_320_495_5uM_6-0002	7.364	109
Eps15_7uM_Dab2_320_495_5uM_6-0002	24.941	82.195
Eps15_7uM_Dab2_320_495_5uM_6-0002	6.6	117.842
Eps15_7uM_Dab2_320_495_5uM_6-0002	7.503	119.083
Eps15_7uM_Dab2_320_495_5uM_6-0002	7.781	123.929
Eps15_7uM_Dab2_320_495_5uM_6-0002	1.389	74.85
Eps15_7uM_Dab2_320_495_5uM_6-0002	6.808	127.214
Eps15_7uM_Dab2_320_495_5uM_6-0002	5.488	122.722
Eps15_7uM_Dab2_320_495_5uM_6-0002	6.878	129.162
Eps15_7uM_Dab2_320_495_5uM_6-0002	4.307	103.145
Eps15_7uM_Dab2_320_495_5uM_6-0002	12.297	127.797
Eps15_7uM_Dab2_320_495_5uM_6-0002	4.863	125.157
Eps15_7uM_Dab2_320_495_5uM_6-0002	10.49	144.172
Eps15_7uM_Dab2_320_495_5uM_6-0002	4.029	96.862
Eps15_7uM_Dab2_320_495_5uM_6-0002	2.64	83.868
Eps15_7uM_Dab2_320_495_5uM_6-0002	3.543	91.451
Eps15_7uM_Dab2_320_495_5uM_6-0002	5.349	106.987
Eps15_7uM_Dab2_320_495_5uM_6-0002	4.029	115.483
Eps15_7uM_Dab2_320_495_5uM_6-0002	7.156	120.65
Eps15_7uM_Dab2_320_495_5uM_6-0002	2.084	72.933
Eps15_7uM_Dab2_320_495_5uM_6-0002	0.417	67.833
Eps15_7uM_Dab2_320_495_5uM_6-0002	12.297	84.186
Eps15_7uM_Dab2_320_495_5uM_6-0002	5.975	99.14
Eps15_7uM_Dab2_320_495_5uM_6-0002	13.408	122.145
Eps15_7uM_Dab2_320_495_5uM_6-0002	3.543	111.373
Eps15_7uM_Dab2_320_495_5uM_2-0002	3.474	78.44
Eps15_7uM_Dab2_320_495_5uM_2-0002	1.389	62.7
Eps15_7uM_Dab2_320_495_5uM_2-0002	0.625	55.556
Eps15_7uM_Dab2_320_495_5uM_2-0002	3.752	61.037
Eps15_7uM_Dab2_320_495_5uM_2-0002	1.945	62.643
Eps15_7uM_Dab2_320_495_5uM_2-0002	1.32	63.632
Eps15_7uM_Dab2_320_495_5uM_2-0002	1.598	57.13
Eps15_7uM_Dab2_320_495_5uM_2-0002	7.225	84.144
Eps15_7uM_Dab2_320_495_5uM_2-0002	0.625	54.778
Eps15_7uM_Dab2_320_495_5uM_2-0002	2.432	63.086
Eps15_7uM_Dab2_320_495_5uM_2-0002	2.709	61.897
Eps15_7uM_Dab2_320_495_5uM_2-0002	6.322	81.967
Eps15_7uM_Dab2_320_495_5uM_2-0002	0.625	50.667
Eps15_7uM_Dab2_320_495_5uM_2-0002	6.391	70.304
Eps15_7uM_Dab2_320_495_5uM_2-0002	1.459	63.19
Eps15_7uM_Dab2_320_495_5uM_2-0002	0.139	49.5
Eps15_7uM_Dab2_320_495_5uM_2-0002	0.069	48
Eps15_7uM_Dab2_320_495_5uM_2-0002	0.069	48
Eps15_7uM_Dab2_320_495_5uM_2-0002	0.278	48.75
Eps15_7uM_Dab2_320_495_5uM_2-0002	0.069	48
Eps15_7uM_Dab2_320_495_5uM_2-0002	5.905	75.165
Eps15_7uM_Dab2_320_495_5uM_2-0002	2.709	58.282
Eps15_7uM_Dab2_320_495_5uM_2-0002	0.069	49
Eps15_7uM_Dab2_320_495_5uM_2-0002	10.699	80.156
Eps15_7uM_Dab2_320_495_5uM_2-0002	0.764	55.818

## Sheet: Eps15_7_Dab2_7
Red channel						Summary of droplets per image
File name	Area (μm2)	Mean (Intensity of each droplet)				Image	Count of droplets	Total Area	Average Droplet Size per Image	%Area	Mean (Intensity of each droplet)
Eps15_7uM_Dab2_320_495_7uM_3-0002	12.019	192.879				Eps15_7uM_Dab2_320_495_7uM_3-0002	27	156.73	5.805	0.861	134.855
Eps15_7uM_Dab2_320_495_7uM_3-0002	8.198	174.22				Eps15_7uM_Dab2_320_495_7uM_4-0002	56	298.871	5.337	1.641	90.789
Eps15_7uM_Dab2_320_495_7uM_3-0002	12.991	192.128				Eps15_7uM_Dab2_320_495_7uM_5-0002	59	321.449	5.448	1.765	127.627
Eps15_7uM_Dab2_320_495_7uM_3-0002	3.265	122.766
Eps15_7uM_Dab2_320_495_7uM_3-0002	6.53	167.117
Eps15_7uM_Dab2_320_495_7uM_3-0002	5.21	155.853
Eps15_7uM_Dab2_320_495_7uM_3-0002	7.225	127.115
Eps15_7uM_Dab2_320_495_7uM_3-0002	7.711	154.685
Eps15_7uM_Dab2_320_495_7uM_3-0002	1.251	105.167
Eps15_7uM_Dab2_320_495_7uM_3-0002	18.688	181.892
Eps15_7uM_Dab2_320_495_7uM_3-0002	13.339	185.661
Eps15_7uM_Dab2_320_495_7uM_3-0002	1.459	114.19
Eps15_7uM_Dab2_320_495_7uM_3-0002	0.973	91.357
Eps15_7uM_Dab2_320_495_7uM_3-0002	0.834	99.417
Eps15_7uM_Dab2_320_495_7uM_3-0002	0.834	88.667
Eps15_7uM_Dab2_320_495_7uM_3-0002	2.362	103.971
Eps15_7uM_Dab2_320_495_7uM_3-0002	4.516	135.138
Eps15_7uM_Dab2_320_495_7uM_3-0002	2.987	124.488
Eps15_7uM_Dab2_320_495_7uM_3-0002	6.183	126.303
Eps15_7uM_Dab2_320_495_7uM_3-0002	10.699	181.357
Eps15_7uM_Dab2_320_495_7uM_3-0002	0.625	89.333
Eps15_7uM_Dab2_320_495_7uM_3-0002	2.015	103.724
Eps15_7uM_Dab2_320_495_7uM_3-0002	8.684	148.648
Eps15_7uM_Dab2_320_495_7uM_3-0002	3.96	111.404
Eps15_7uM_Dab2_320_495_7uM_3-0002	8.823	150.913
Eps15_7uM_Dab2_320_495_7uM_3-0002	3.543	121.725
Eps15_7uM_Dab2_320_495_7uM_3-0002	1.806	90.962
Eps15_7uM_Dab2_320_495_7uM_4-0002	4.307	79.452
Eps15_7uM_Dab2_320_495_7uM_4-0002	3.543	128.216
Eps15_7uM_Dab2_320_495_7uM_4-0002	4.307	77.565
Eps15_7uM_Dab2_320_495_7uM_4-0002	5.558	90.2
Eps15_7uM_Dab2_320_495_7uM_4-0002	3.821	79.782
Eps15_7uM_Dab2_320_495_7uM_4-0002	4.446	139.812
Eps15_7uM_Dab2_320_495_7uM_4-0002	6.739	102.856
Eps15_7uM_Dab2_320_495_7uM_4-0002	5.697	115.902
Eps15_7uM_Dab2_320_495_7uM_4-0002	9.935	146.42
Eps15_7uM_Dab2_320_495_7uM_4-0002	4.446	116.656
Eps15_7uM_Dab2_320_495_7uM_4-0002	0.903	45.923
Eps15_7uM_Dab2_320_495_7uM_4-0002	5.836	137.702
Eps15_7uM_Dab2_320_495_7uM_4-0002	12.158	176.851
Eps15_7uM_Dab2_320_495_7uM_4-0002	0.347	47.2
Eps15_7uM_Dab2_320_495_7uM_4-0002	5.21	82.92
Eps15_7uM_Dab2_320_495_7uM_4-0002	10.768	144.368
Eps15_7uM_Dab2_320_495_7uM_4-0002	5.697	124.866
Eps15_7uM_Dab2_320_495_7uM_4-0002	7.017	151.584
Eps15_7uM_Dab2_320_495_7uM_4-0002	1.32	51.789
Eps15_7uM_Dab2_320_495_7uM_4-0002	14.381	149.691
Eps15_7uM_Dab2_320_495_7uM_4-0002	6.669	55.99
Eps15_7uM_Dab2_320_495_7uM_4-0002	5.975	90.826
Eps15_7uM_Dab2_320_495_7uM_4-0002	7.781	110.402
Eps15_7uM_Dab2_320_495_7uM_4-0002	2.709	56.923
Eps15_7uM_Dab2_320_495_7uM_4-0002	3.543	69.235
Eps15_7uM_Dab2_320_495_7uM_4-0002	4.099	79.22
Eps15_7uM_Dab2_320_495_7uM_4-0002	6.669	93.385
Eps15_7uM_Dab2_320_495_7uM_4-0002	0.625	44.333
Eps15_7uM_Dab2_320_495_7uM_4-0002	0.069	42
Eps15_7uM_Dab2_320_495_7uM_4-0002	3.265	57.851
Eps15_7uM_Dab2_320_495_7uM_4-0002	3.196	48.022
Eps15_7uM_Dab2_320_495_7uM_4-0002	2.432	62.486
Eps15_7uM_Dab2_320_495_7uM_4-0002	8.476	115.279
Eps15_7uM_Dab2_320_495_7uM_4-0002	4.168	113.467
Eps15_7uM_Dab2_320_495_7uM_4-0002	2.015	48.069
Eps15_7uM_Dab2_320_495_7uM_4-0002	9.031	114.8
Eps15_7uM_Dab2_320_495_7uM_4-0002	8.684	51.76
Eps15_7uM_Dab2_320_495_7uM_4-0002	9.101	132.969
Eps15_7uM_Dab2_320_495_7uM_4-0002	9.24	133.496
Eps15_7uM_Dab2_320_495_7uM_4-0002	4.585	71.182
Eps15_7uM_Dab2_320_495_7uM_4-0002	0.208	45.667
Eps15_7uM_Dab2_320_495_7uM_4-0002	2.501	52.222
Eps15_7uM_Dab2_320_495_7uM_4-0002	9.17	116.477
Eps15_7uM_Dab2_320_495_7uM_4-0002	0.069	43
Eps15_7uM_Dab2_320_495_7uM_4-0002	5.836	121.833
Eps15_7uM_Dab2_320_495_7uM_4-0002	10.838	123.449
Eps15_7uM_Dab2_320_495_7uM_4-0002	3.613	65.538
Eps15_7uM_Dab2_320_495_7uM_4-0002	15.909	133.371
Eps15_7uM_Dab2_320_495_7uM_4-0002	3.196	60.152
Eps15_7uM_Dab2_320_495_7uM_4-0002	4.794	60.812
Eps15_7uM_Dab2_320_495_7uM_4-0002	6.739	129.701
Eps15_7uM_Dab2_320_495_7uM_4-0002	1.042	51.267
Eps15_7uM_Dab2_320_495_7uM_4-0002	1.112	58.938
Eps15_7uM_Dab2_320_495_7uM_4-0002	14.937	154.293
Eps15_7uM_Dab2_320_495_7uM_4-0002	0.069	44
Eps15_7uM_Dab2_320_495_7uM_4-0002	0.069	42
Eps15_7uM_Dab2_320_495_7uM_5-0002	0.486	83.429
Eps15_7uM_Dab2_320_495_7uM_5-0002	5.488	172.089
Eps15_7uM_Dab2_320_495_7uM_5-0002	17.16	176.66
Eps15_7uM_Dab2_320_495_7uM_5-0002	6.808	137.347
Eps15_7uM_Dab2_320_495_7uM_5-0002	0.556	117.625
Eps15_7uM_Dab2_320_495_7uM_5-0002	7.434	171.916
Eps15_7uM_Dab2_320_495_7uM_5-0002	4.585	134.879
Eps15_7uM_Dab2_320_495_7uM_5-0002	4.168	121.25
Eps15_7uM_Dab2_320_495_7uM_5-0002	8.337	155.258
Eps15_7uM_Dab2_320_495_7uM_5-0002	4.655	141.119
Eps15_7uM_Dab2_320_495_7uM_5-0002	9.379	166.007
Eps15_7uM_Dab2_320_495_7uM_5-0002	0.208	79.333
Eps15_7uM_Dab2_320_495_7uM_5-0002	1.667	100.833
Eps15_7uM_Dab2_320_495_7uM_5-0002	2.154	100.645
Eps15_7uM_Dab2_320_495_7uM_5-0002	1.806	93
Eps15_7uM_Dab2_320_495_7uM_5-0002	12.575	159.541
Eps15_7uM_Dab2_320_495_7uM_5-0002	10.699	162.675
Eps15_7uM_Dab2_320_495_7uM_5-0002	3.057	107.364
Eps15_7uM_Dab2_320_495_7uM_5-0002	7.017	159.891
Eps15_7uM_Dab2_320_495_7uM_5-0002	7.086	169.49
Eps15_7uM_Dab2_320_495_7uM_5-0002	0.139	85.5
Eps15_7uM_Dab2_320_495_7uM_5-0002	0.625	80.333
Eps15_7uM_Dab2_320_495_7uM_5-0002	2.987	102.558
Eps15_7uM_Dab2_320_495_7uM_5-0002	2.154	137.484
Eps15_7uM_Dab2_320_495_7uM_5-0002	6.114	175.75
Eps15_7uM_Dab2_320_495_7uM_5-0002	4.446	128.031
Eps15_7uM_Dab2_320_495_7uM_5-0002	3.265	116.34
Eps15_7uM_Dab2_320_495_7uM_5-0002	3.404	95
Eps15_7uM_Dab2_320_495_7uM_5-0002	0.973	91.357
Eps15_7uM_Dab2_320_495_7uM_5-0002	4.516	111.154
Eps15_7uM_Dab2_320_495_7uM_5-0002	8.406	153.983
Eps15_7uM_Dab2_320_495_7uM_5-0002	1.32	82.737
Eps15_7uM_Dab2_320_495_7uM_5-0002	6.391	149.554
Eps15_7uM_Dab2_320_495_7uM_5-0002	2.223	110.844
Eps15_7uM_Dab2_320_495_7uM_5-0002	4.794	126.42
Eps15_7uM_Dab2_320_495_7uM_5-0002	0.486	81.857
Eps15_7uM_Dab2_320_495_7uM_5-0002	7.92	153.412
Eps15_7uM_Dab2_320_495_7uM_5-0002	5.21	113.187
Eps15_7uM_Dab2_320_495_7uM_5-0002	8.823	153.772
Eps15_7uM_Dab2_320_495_7uM_5-0002	9.796	150.979
Eps15_7uM_Dab2_320_495_7uM_5-0002	15.562	163.638
Eps15_7uM_Dab2_320_495_7uM_5-0002	2.501	93.917
Eps15_7uM_Dab2_320_495_7uM_5-0002	11.463	146.824
Eps15_7uM_Dab2_320_495_7uM_5-0002	5.071	149.918
Eps15_7uM_Dab2_320_495_7uM_5-0002	5.836	138.357
Eps15_7uM_Dab2_320_495_7uM_5-0002	6.53	134.66
Eps15_7uM_Dab2_320_495_7uM_5-0002	10.977	120.475
Eps15_7uM_Dab2_320_495_7uM_5-0002	12.227	171.597
Eps15_7uM_Dab2_320_495_7uM_5-0002	4.933	136.352
Eps15_7uM_Dab2_320_495_7uM_5-0002	2.223	100.5
Eps15_7uM_Dab2_320_495_7uM_5-0002	5.141	128.473
Eps15_7uM_Dab2_320_495_7uM_5-0002	5.627	144.58
Eps15_7uM_Dab2_320_495_7uM_5-0002	12.297	149.322
Eps15_7uM_Dab2_320_495_7uM_5-0002	11.393	133.311
Eps15_7uM_Dab2_320_495_7uM_5-0002	5.28	129.039
Eps15_7uM_Dab2_320_495_7uM_5-0002	1.389	92.4
Eps15_7uM_Dab2_320_495_7uM_5-0002	3.265	123.021
Eps15_7uM_Dab2_320_495_7uM_5-0002	0.069	80
Eps15_7uM_Dab2_320_495_7uM_5-0002	0.347	83

[truncated: 4 more sheets: Eps15_7_Dab2_10, Eps15_2_Dab2_7, Eps15_5_Dab2_7, Eps15_10_Dab2_7]
