# Supplementary material for: Promiscuous and multivalent interactions between Eps15 and partner protein Dab2 generate a complex interaction network
Source: Nat Commun. 2025 Aug 21;16:7783. doi: 10.1038/s41467-025-63090-1 (PMC12370899; doi:10.1038/s41467-025-63090-1)
Supplement: Supplementary file 4 — Source data [file 41467_2025_63090_MOESM4_ESM.zip › Source Data/Raw Data for Supplementary Figure 22 C to E.xlsx]

## Sheet: Description
This excel sheet contain the raw data for supplementary figure 22C-E. Each sheet contains the data used to calculate the average for one condition in the red channel and in the green channel for conditions with Dab2(320-495). The first column corresponds to the file name of the image along with the ROI number (_xxxx-xxxx) for each droplet that was selected in the Fiji analysis. The second column …

## Sheet: Eps15_0.5_Dab2_0
Red channel
File name:ROI	Area (μm2)	Intensity	Ratio
Eps15_0p5uM_newsettings_9.czi:0218-0340	0.834	12.833
Eps15_0p5uM_newsettings_9.czi:0212-0340	0.834	6.667	1.925
Eps15_0p5uM_newsettings_9.czi:0098-0223	1.112	11.312
Eps15_0p5uM_newsettings_9.czi:0091-0223	1.112	7.125	1.588
Eps15_0p5uM_newsettings_9.czi:0333-0346	1.459	11.81
Eps15_0p5uM_newsettings_9.czi:0326-0346	1.459	6.81	1.734
Eps15_0p5uM_newsettings_9.czi:0137-0048	0.834	12.333
Eps15_0p5uM_newsettings_9.czi:0132-0048	0.834	6.833	1.805
Eps15_0p5uM_newsettings_9.czi:0415-0076	0.834	12.75
Eps15_0p5uM_newsettings_9.czi:0407-0076	0.834	6.833	1.866
Eps15_0p5uM_newsettings_9.czi:0198-0115	0.834	13.25
Eps15_0p5uM_newsettings_9.czi:0192-0115	0.834	6.75	1.963
Eps15_0p5uM_newsettings_9.czi:0355-0015	0.834	12.5
Eps15_0p5uM_newsettings_9.czi:0348-0015	0.834	6.833	1.829
Eps15_0p5uM_newsettings_10.czi:0173	2.223	18.031
Eps15_0p5uM_newsettings_10.czi:0166	2.223	8.156	2.211
Eps15_0p5uM_newsettings_10.czi:0147	1.112	18.188
Eps15_0p5uM_newsettings_10.czi:0140	1.112	7.875	2.31
Eps15_0p5uM_newsettings_10.czi:0013	0.556	26.75
Eps15_0p5uM_newsettings_10.czi:0007	0.556	9	2.972
Eps15_0p5uM_newsettings_10.czi:0470	1.459	50.667
Eps15_0p5uM_newsettings_10.czi:0460	1.459	8	6.333
Eps15_0p5uM_newsettings_8.czi:0107-0471	0.834	15.167
Eps15_0p5uM_newsettings_8.czi:0099-0471	0.834	6.75	2.247
Eps15_0p5uM_newsettings_8.czi:0052-0060	0.417	12.833
Eps15_0p5uM_newsettings_8.czi:0047-0060	0.417	7	1.833
Eps15_0p5uM_newsettings_8.czi:0181-0067	0.834	10.667
Eps15_0p5uM_newsettings_8.czi:0174-0067	0.834	6.833	1.561
Eps15_0p5uM_newsettings_8.czi:0355-0412	1.806	9.077
Eps15_0p5uM_newsettings_8.czi:0347-0412	1.806	6.731	1.349
Eps15_0p5uM_newsettings_8.czi:0367-0273	2.154	8.871
Eps15_0p5uM_newsettings_8.czi:0359-0273	2.154	6.71	1.322
Eps15_0p5uM_newsettings_7.czi:0133-0223	1.112	9.5
Eps15_0p5uM_newsettings_7.czi:0125-0223	1.112	6.5	1.462
Eps15_0p5uM_newsettings_7.czi:0140-0266	0.556	10.75
Eps15_0p5uM_newsettings_7.czi:0135-0266	0.556	6.75	1.593
Eps15_0p5uM_newsettings_6.czi:0381-0221	1.389	11.35
Eps15_0p5uM_newsettings_6.czi:0375-0221	1.389	6.85	1.657
Eps15_0p5uM_newsettings_6.czi:0233-0369	0.834	10.417
Eps15_0p5uM_newsettings_6.czi:0227-0369	0.834	6.833	1.525
Eps15_0p5uM_newsettings_6.czi:0344-0143	0.764	10.182
Eps15_0p5uM_newsettings_6.czi:0339-0143	0.764	6.909	1.474
Eps15_0p5uM_newsettings_6.czi:0350-0297	1.389	9.6
Eps15_0p5uM_newsettings_6.czi:0342-0297	1.389	6.8	1.412
Eps15_0p5uM_newsettings_5.czi:0371-0266	1.806	9.423
Eps15_0p5uM_newsettings_5.czi:0381-0266	1.806	6.692	1.408
Eps15_0p5uM_newsettings_5.czi:0402-0265	1.806	9.654
Eps15_0p5uM_newsettings_5.czi:0395-0265	1.806	6.692	1.443
Eps15_0p5uM_newsettings_5.czi:0447-0128	1.459	9.857
Eps15_0p5uM_newsettings_5.czi:0438-0128	1.459	7	1.408
Eps15_0p5uM_newsettings_5.czi:0228-0139	3.057	9
Eps15_0p5uM_newsettings_5.czi:0218-0139	3.057	6.75	1.333
Eps15_0p5uM_newsettings_4.czi:0437-0356	2.223	26.594
Eps15_0p5uM_newsettings_4.czi:0428-0356	2.223	6.781	3.922
Eps15_0p5uM_newsettings_4.czi:0501-0107	3.057	11.523
Eps15_0p5uM_newsettings_4.czi:0491-0107	3.057	7.205	1.599
Eps15_0p5uM_newsettings_4.czi:0080-0159	2.501	10.111
Eps15_0p5uM_newsettings_4.czi:0071-0159	2.501	6.917	1.462
Eps15_0p5uM_newsettings_3.czi:0083-0078	1.112	11.562
Eps15_0p5uM_newsettings_3.czi:0073-0078	1.112	6.625	1.745
Eps15_0p5uM_newsettings_3.czi:0198-0273	1.112	8.75
Eps15_0p5uM_newsettings_3.czi:0191-0273	1.112	6.812	1.284
Eps15_0p5uM_newsettings_3.czi:0256-0141	1.459	9.286
Eps15_0p5uM_newsettings_3.czi:0249-0141	1.459	6.714	1.383
Eps15_0p5uM_newsettings_3.czi:0048-0163	1.112	8.812
Eps15_0p5uM_newsettings_3.czi:0039-0163	1.112	6.875	1.282
Eps15_0p5uM_newsettings_3.czi:0348-0072	0.834	9.333
Eps15_0p5uM_newsettings_3.czi:0341-0072	0.834	6.667	1.4

## Sheet: Eps15_2_Dab2_0
Red channel
File name:ROI	Area (μm2)	Intensity	Ratio
Eps15_2uM_newsettings_6.czi:0162-0359	4.794	49.333
Eps15_2uM_newsettings_6.czi:0149-0359	4.794	9.406	5.24484
Eps15_2uM_newsettings_6.czi:0011-0360	4.794	50.58
Eps15_2uM_newsettings_6.czi:0011-0376	4.794	9.71	5.20906
Eps15_2uM_newsettings_6.czi:0212-0102	5.558	52.85
Eps15_2uM_newsettings_6.czi:0199-0102	5.558	9.387	5.63013
Eps15_2uM_newsettings_6.czi:0307-0046	1.806	37.385
Eps15_2uM_newsettings_6.czi:0298-0046	1.806	9.308	4.01644
Eps15_2uM_newsettings_6.czi:0320-0057	5.975	49.151
Eps15_2uM_newsettings_6.czi:0320-0072	5.975	9.302	5.28392
Eps15_2uM_newsettings_6.czi:0324-0044	2.362	35.324
Eps15_2uM_newsettings_6.czi:0333-0052	2.362	9.265	3.81263
Eps15_2uM_newsettings_6.czi:0180-0321	7.225	32.837
Eps15_2uM_newsettings_6.czi:0172-0334	7.225	9.308	3.52783
Eps15_2uM_newsettings_6.czi:0363-0413	2.57	32.73
Eps15_2uM_newsettings_6.czi:0352-0413	2.57	9.108	3.59354
Eps15_2uM_newsettings_6.czi:0331-0278	4.168	31.933
Eps15_2uM_newsettings_6.czi:0319-0278	4.168	9.067	3.52189
Eps15_2uM_newsettings_6.czi:0327-0350	4.794	32.348
Eps15_2uM_newsettings_6.czi:0322-0337	4.794	8.913	3.62931
Eps15_2uM_newsettings_6.czi:0212-0430	3.543	24.49
Eps15_2uM_newsettings_6.czi:0200-0429	3.543	9	2.72111
Eps15_2uM_newsettings_1.czi:0252-0252	3.613	31.981
Eps15_2uM_newsettings_1.czi:0238-0252	3.613	6.827	4.68449
Eps15_2uM_newsettings_1.czi:0467-0107	2.57	33.73
Eps15_2uM_newsettings_1.czi:0457-0107	2.57	7	4.81857
Eps15_2uM_newsettings_1.czi:0219-0238	0.556	19.875
Eps15_2uM_newsettings_1.czi:0210-0238	0.556	7.625	2.60656
Eps15_2uM_newsettings_1.czi:0017-0314	1.806	20.077
Eps15_2uM_newsettings_1.czi:0008-0314	1.806	6.885	2.91605

## Sheet: Eps15_5_Dab2_0
Red channel
File name:ROI	Area (μm2)	Intensity	Ratio
Eps15_5uM_newsettings_10.czi:0354-0245	2.223	38.875
Eps15_5uM_newsettings_10.czi:0370-0245	2.223	7.125	5.456
Eps15_5uM_newsettings_10.czi:0287-0227	2.223	44.062
Eps15_5uM_newsettings_10.czi:0287-0241	2.223	7.312	6.026
Eps15_5uM_newsettings_10.czi:0105-0279	2.362	47.235
Eps15_5uM_newsettings_10.czi:0116-0279	2.362	7.206	6.555
Eps15_5uM_newsettings_10.czi:0251-0452	1.806	28.769
Eps15_5uM_newsettings_10.czi:0263-0452	1.806	7.308	3.937
Eps15_5uM_newsettings_10.czi:0269-0178	1.459	25.952
Eps15_5uM_newsettings_10.czi:0258-0178	1.459	7.095	3.658
Eps15_5uM_newsettings_7.czi:0157-0330	3.057	18.955
Eps15_5uM_newsettings_7.czi:0145-0330	3.057	7.205	2.631
Eps15_5uM_newsettings_7.czi:0024-0432	4.863	21.157
Eps15_5uM_newsettings_7.czi:0006-0432	4.863	7.114	2.974
Eps15_5uM_newsettings_7.czi:0137-0157	0.834	16.5
Eps15_5uM_newsettings_7.czi:0126-0157	0.834	7.167	2.302
Eps15_5uM_newsettings_7.czi:0396-0133	2.223	14.625
Eps15_5uM_newsettings_7.czi:0410-0133	2.223	7.094	2.062
Eps15_5uM_newsettings_7.czi:0099-0287	1.459	15.571
Eps15_5uM_newsettings_7.czi:0099-0272	1.459	6.905	2.255
Eps15_5uM_newsettings_7.czi:0077-0158	2.223	13
Eps15_5uM_newsettings_7.czi:0064-0158	2.223	7.031	1.849
Eps15_5uM_newsettings_7.czi:0289-0155	2.362	13.824
Eps15_5uM_newsettings_7.czi:0302-0155	2.362	7.176	1.926
Eps15_5uM_newsettings_7.czi:0408-0350	1.112	13.875
Eps15_5uM_newsettings_7.czi:0396-0350	1.112	7.062	1.965
Eps15_5uM_newsettings_9.czi:0138-0229	4.863	17.114
Eps15_5uM_newsettings_9.czi:0150-0229	4.863	7.014	2.44
Eps15_5uM_newsettings_9.czi:0057-0121	2.501	16.139
Eps15_5uM_newsettings_9.czi:0046-0121	2.501	7	2.306
Eps15_5uM_newsettings_9.czi:0010-0333	3.613	15.923
Eps15_5uM_newsettings_9.czi:0023-0333	3.613	7.212	2.208
Eps15_5uM_newsettings_9.czi:0111-0346	2.362	14.471
Eps15_5uM_newsettings_9.czi:0125-0346	2.362	7.029	2.059
Eps15_5uM_newsettings_9.czi:0232-0216	2.57	18.324
Eps15_5uM_newsettings_9.czi:0219-0216	2.57	7	2.618
Eps15_5uM_newsettings_9.czi:0256-0197	2.57	13.919
Eps15_5uM_newsettings_9.czi:0256-0212	2.57	7.027	1.981
Eps15_5uM_newsettings_9.czi:0420-0016	4.863	17.314
Eps15_5uM_newsettings_9.czi:0420-0029	4.863	7.057	2.453
Eps15_5uM_newsettings_9.czi:0200-0094	4.168	16.3
Eps15_5uM_newsettings_9.czi:0200-0106	4.168	7.133	2.285
Eps15_5uM_newsettings_9.czi:0433-0419	3.057	14.591
Eps15_5uM_newsettings_9.czi:0450-0419	3.057	7.227	2.019
Eps15_5uM_newsettings_9.czi:0298-0423	2.223	13.562
Eps15_5uM_newsettings_9.czi:0283-0423	2.223	6.938	1.955
Eps15_5uM_newsettings_9.czi:0247-0475	2.223	13.875
Eps15_5uM_newsettings_9.czi:0247-0490	2.223	7.031	1.973
Eps15_5uM_newsettings_9.czi:0239-0345	3.057	12.318
Eps15_5uM_newsettings_9.czi:0223-0345	3.057	7.068	1.743
Eps15_5uM_newsettings_9.czi:0365-0284	1.806	13.962
Eps15_5uM_newsettings_9.czi:0350-0284	1.806	7.077	1.973
Eps15_5uM_newsettings_8.czi:0180-0076	3.057	17.568
Eps15_5uM_newsettings_8.czi:0180-0061	3.057	7.25	2.423
Eps15_5uM_newsettings_8.czi:0158-0053	1.806	18.846
Eps15_5uM_newsettings_8.czi:0146-0053	1.806	7.115	2.649
Eps15_5uM_newsettings_8.czi:0345-0111	3.057	18.114
Eps15_5uM_newsettings_8.czi:0345-0124	3.057	7.159	2.53
Eps15_5uM_newsettings_8.czi:0436-0164	4.794	16.072
Eps15_5uM_newsettings_8.czi:0452-0164	4.794	7.029	2.287
Eps15_5uM_newsettings_8.czi:0443-0284	3.057	18.886
Eps15_5uM_newsettings_8.czi:0428-0284	3.057	7.227	2.613
Eps15_5uM_newsettings_8.czi:0336-0401	2.362	20.206
Eps15_5uM_newsettings_8.czi:0336-0417	2.362	7.176	2.816
Eps15_5uM_newsettings_8.czi:0471-0401	1.806	18
Eps15_5uM_newsettings_8.czi:0484-0401	1.806	7.192	2.503
Eps15_5uM_newsettings_8.czi:0040-0086	3.613	22.692
Eps15_5uM_newsettings_8.czi:0024-0086	3.613	7.135	3.18
Eps15_5uM_newsettings_8.czi:0197-0020	1.459	19.762
Eps15_5uM_newsettings_8.czi:0185-0020	1.459	7.19	2.749
Eps15_5uM_newsettings_8.czi:0388-0221	1.806	17.5
Eps15_5uM_newsettings_8.czi:0376-0221	1.806	7.115	2.46
Eps15_5uM_newsettings_4.czi:0201-0097	2.57	28.757
Eps15_5uM_newsettings_4.czi:0188-0097	2.57	7.243	3.97
Eps15_5uM_newsettings_4.czi:0186-0130	2.362	27.412
Eps15_5uM_newsettings_4.czi:0173-0130	2.362	7.029	3.9
Eps15_5uM_newsettings_4.czi:0205-0016	5.558	31.288
Eps15_5uM_newsettings_4.czi:0220-0016	5.558	7.213	4.338
Eps15_5uM_newsettings_4.czi:0359-0256	3.613	14.827
Eps15_5uM_newsettings_4.czi:0341-0256	3.613	7.173	2.067
Eps15_5uM_newsettings_4.czi:0444-0314	2.223	20.375
Eps15_5uM_newsettings_4.czi:0458-0314	2.223	7.125	2.86
Eps15_5uM_newsettings_4.czi:0215-0058	1.806	17.654
Eps15_5uM_newsettings_4.czi:0202-0058	1.806	7.115	2.481
Eps15_5uM_newsettings_4.czi:0411-0429	2.223	19.438
Eps15_5uM_newsettings_4.czi:0399-0429	2.223	7.062	2.752
Eps15_5uM_newsettings_4.czi:0140-0479	0.764	18.909
Eps15_5uM_newsettings_4.czi:0130-0479	0.764	7.273	2.6

## Sheet: Eps15_7_Dab2_0
Red channel
File name:ROI	Area (μm2)	Intensity	Ratio
Eps15_7uM_newsettings_4.czi:0298-0179	5.558	158.625
Eps15_7uM_newsettings_4.czi:0281-0179	5.558	6.938	22.863
Eps15_7uM_newsettings_4.czi:0190-0120	4.794	144.928
Eps15_7uM_newsettings_4.czi:0173-0120	4.794	6.812	21.275
Eps15_7uM_newsettings_4.czi:0203-0049	2.362	120.176
Eps15_7uM_newsettings_4.czi:0189-0049	2.362	6.706	17.921
Eps15_7uM_newsettings_4.czi:0425-0271	4.794	125.145
Eps15_7uM_newsettings_4.czi:0411-0271	4.794	7.043	17.769
Eps15_7uM_newsettings_4.czi:0354-0265	4.863	143.786
Eps15_7uM_newsettings_4.czi:0339-0265	4.863	6.886	20.881
Eps15_7uM_newsettings_4.czi:0264-0248	2.57	175.189
Eps15_7uM_newsettings_4.czi:0248-0248	2.57	6.865	25.519
Eps15_7uM_newsettings_4.czi:0114-0300	5.558	176.387
Eps15_7uM_newsettings_4.czi:0098-0300	5.558	7.1	24.843
Eps15_7uM_newsettings_4.czi:0175-0362	2.57	161.811
Eps15_7uM_newsettings_4.czi:0159-0362	2.57	6.784	23.852
Eps15_7uM_newsettings_4.czi:0121-0364	4.168	156.117
Eps15_7uM_newsettings_4.czi:0107-0364	4.168	7.05	22.144
Eps15_7uM_newsettings_4.czi:0142-0425	2.57	183.757
Eps15_7uM_newsettings_4.czi:0127-0425	2.57	6.946	26.455
Eps15_7uM_newsettings_4.czi:0318-0466	3.613	180.308
Eps15_7uM_newsettings_4.czi:0305-0466	3.613	6.904	26.116
Eps15_7uM_newsettings_4.czi:0482-0438	3.613	181.327
Eps15_7uM_newsettings_4.czi:0470-0438	3.613	6.885	26.337
Eps15_7uM_newsettings_4.czi:0048-0416	5.975	206.407
Eps15_7uM_newsettings_4.czi:0033-0416	5.975	6.919	29.832
Eps15_7uM_newsettings_4.czi:0005-0338	2.223	173.312
Eps15_7uM_newsettings_4.czi:0016-0338	2.223	6.906	25.096
Eps15_7uM_newsettings_5.czi:0250-0178	4.863	158.657
Eps15_7uM_newsettings_5.czi:0250-0163	4.863	7.043	22.527
Eps15_7uM_newsettings_5.czi:0144-0204	3.057	136.818
Eps15_7uM_newsettings_5.czi:0158-0204	3.057	6.841	20
Eps15_7uM_newsettings_5.czi:0144-0135	2.57	82.622
Eps15_7uM_newsettings_5.czi:0144-0150	2.57	7	11.803
Eps15_7uM_newsettings_5.czi:0076-0170	2.57	66.135
Eps15_7uM_newsettings_5.czi:0089-0170	2.57	7.297	9.063
Eps15_7uM_newsettings_5.czi:0125-0033	4.168	145.85
Eps15_7uM_newsettings_5.czi:0108-0033	4.168	6.85	21.292
Eps15_7uM_newsettings_5.czi:0152-0084	3.613	153.385
Eps15_7uM_newsettings_5.czi:0140-0084	3.613	6.846	22.405
Eps15_7uM_newsettings_5.czi:0240-0048	4.794	141.855
Eps15_7uM_newsettings_5.czi:0222-0048	4.794	6.855	20.694
Eps15_7uM_newsettings_5.czi:0173-0045	4.794	59.13
Eps15_7uM_newsettings_5.czi:0173-0060	4.794	7.087	8.343
Eps15_7uM_newsettings_5.czi:0097-0067	4.794	113.522
Eps15_7uM_newsettings_5.czi:0097-0082	4.794	6.913	16.422
Eps15_7uM_newsettings_5.czi:0075-0300	5.558	151.625
Eps15_7uM_newsettings_5.czi:0090-0300	5.558	7.013	21.621
Eps15_7uM_newsettings_5.czi:0051-0331	4.863	158.114
Eps15_7uM_newsettings_5.czi:0068-0331	4.863	7	22.588
Eps15_7uM_newsettings_5.czi:0070-0274	3.057	139.386
Eps15_7uM_newsettings_5.czi:0059-0274	3.057	7.386	18.872
Eps15_7uM_newsettings_5.czi:0023-0329	2.501	95.278
Eps15_7uM_newsettings_5.czi:0023-0342	2.501	7.722	12.339
Eps15_7uM_newsettings_5.czi:0093-0418	3.613	143.981
Eps15_7uM_newsettings_5.czi:0110-0418	3.613	7.327	19.651
Eps15_7uM_newsettings_5.czi:0032-0443	4.168	160.633
Eps15_7uM_newsettings_5.czi:0019-0443	4.168	7.083	22.679
Eps15_7uM_newsettings_5.czi:0118-0281	2.57	105.946
Eps15_7uM_newsettings_5.czi:0106-0281	2.57	7.027	15.077
Eps15_7uM_newsettings_5.czi:0128-0267	3.543	97.51
Eps15_7uM_newsettings_5.czi:0117-0267	3.543	7.059	13.814
Eps15_7uM_newsettings_5.czi:0137-0259	4.168	84.267
Eps15_7uM_newsettings_5.czi:0145-0271	4.168	6.9	12.213
Eps15_7uM_newsettings_5.czi:0351-0366	4.863	154.957
Eps15_7uM_newsettings_5.czi:0339-0366	4.863	6.8	22.788
Eps15_7uM_newsettings_5.czi:0358-0341	4.863	168.114
Eps15_7uM_newsettings_5.czi:0344-0341	4.863	6.871	24.467
Eps15_7uM_newsettings_5.czi:0485-0331	5.558	77.45
Eps15_7uM_newsettings_5.czi:0502-0331	5.558	6.963	11.123
Eps15_7uM_newsettings_5.czi:0475-0320	3.057	70.977
Eps15_7uM_newsettings_5.czi:0475-0306	3.057	6.886	10.307
Eps15_7uM_newsettings_5.czi:0495-0500	5.488	105.278
Eps15_7uM_newsettings_5.czi:0495-0480	5.488	6.797	15.489
Eps15_7uM_newsettings_5.czi:0449-0500	4.863	139.414
Eps15_7uM_newsettings_5.czi:0434-0500	4.863	6.8	20.502
Eps15_7uM_newsettings_5.czi:0480-0449	4.863	122.543
Eps15_7uM_newsettings_5.czi:0465-0449	4.863	7.1	17.26
Eps15_7uM_newsettings_5.czi:0300-0380	5.975	121.64
Eps15_7uM_newsettings_5.czi:0300-0396	5.975	7.058	17.234
Eps15_7uM_newsettings_5.czi:0271-0301	4.794	136.014
Eps15_7uM_newsettings_5.czi:0258-0301	4.794	6.971	19.511
Eps15_7uM_newsettings_5.czi:0381-0062	5.558	149.35
Eps15_7uM_newsettings_5.czi:0362-0062	5.558	6.912	21.607
Eps15_7uM_newsettings_5.czi:0362-0093	4.168	117.5
Eps15_7uM_newsettings_5.czi:0373-0093	4.168	7.133	16.473
Eps15_7uM_newsettings_5.czi:0336-0097	2.57	129.135
Eps15_7uM_newsettings_5.czi:0336-0084	2.57	7.216	17.896
Eps15_7uM_newsettings_5.czi:0405-0249	3.613	111.577
Eps15_7uM_newsettings_5.czi:0392-0249	3.613	6.865	16.253
Eps15_7uM_newsettings_5.czi:0379-0297	2.57	122.757
Eps15_7uM_newsettings_5.czi:0379-0283	2.57	6.838	17.952
Eps15_7uM_newsettings_5.czi:0247-0428	5.975	160.233
Eps15_7uM_newsettings_5.czi:0247-0441	5.975	6.826	17.952
Eps15_7uM_newsettings_5.czi:0182-0346	2.57	141.973
Eps15_7uM_newsettings_5.czi:0170-0346	2.57	7	20.282
Eps15_7uM_newsettings_5.czi:0095-0368	2.57	168.432
Eps15_7uM_newsettings_5.czi:0082-0368	2.57	7.027	23.969
Eps15_7uM_newsettings_5.czi:0042-0233	3.057	92.636
Eps15_7uM_newsettings_5.czi:0027-0233	3.057	7	13.234
Eps15_7uM_newsettings_5.czi:0196-0428	5.488	92.861
Eps15_7uM_newsettings_5.czi:0177-0428	5.488	7.848	11.832
Eps15_7uM_newsettings_2.czi:0246-0099	9.518	205.664
Eps15_7uM_newsettings_2.czi:0222-0099	9.518	7.015	29.318
Eps15_7uM_newsettings_2.czi:0348-0028	6.739	194.155
Eps15_7uM_newsettings_2.czi:0364-0028	6.739	6.938	27.984
Eps15_7uM_newsettings_2.czi:0284-0023	8.615	178.339
Eps15_7uM_newsettings_2.czi:0300-0019	8.615	7.105	25.1
Eps15_7uM_newsettings_2.czi:0304-0083	2.57	138.486
Eps15_7uM_newsettings_2.czi:0287-0083	2.57	7.162	19.336
Eps15_7uM_newsettings_2.czi:0331-0117	5.975	169.744
Eps15_7uM_newsettings_2.czi:0347-0115	5.975	7.337	23.135
Eps15_7uM_newsettings_2.czi:0381-0247	13.339	159.641
Eps15_7uM_newsettings_2.czi:0406-0247	13.339	7.245	22.035
Eps15_7uM_newsettings_2.czi:0429-0190	6.739	151.763
Eps15_7uM_newsettings_2.czi:0448-0190	6.739	6.887	22.036
Eps15_7uM_newsettings_2.czi:0417-0168	4.794	159
Eps15_7uM_newsettings_2.czi:0417-0152	4.794	6.841	23.242
Eps15_7uM_newsettings_2.czi:0487-0200	4.794	160.232
Eps15_7uM_newsettings_2.czi:0487-0216	4.794	7.87	27.947
Eps15_7uM_newsettings_2.czi:0451-0232	3.613	156.769
Eps15_7uM_newsettings_2.czi:0451-0216	3.613	6.885	22.77
Eps15_7uM_newsettings_2.czi:0360-0232	2.362	118.029
Eps15_7uM_newsettings_2.czi:0345-0232	2.362	6.853	17.223
Eps15_7uM_newsettings_2.czi:0178-0222	4.794	169.652
Eps15_7uM_newsettings_2.czi:0178-0237	4.794	6.942	24.438
Eps15_7uM_newsettings_2.czi:0052-0178	4.863	189.457
Eps15_7uM_newsettings_2.czi:0036-0178	4.863	6.786	27.919
Eps15_7uM_newsettings_2.czi:0282-0336	7.225	148.567
Eps15_7uM_newsettings_2.czi:0264-0336	7.225	7.596	19.559
Eps15_7uM_newsettings_2.czi:0358-0327	3.057	127.364
Eps15_7uM_newsettings_2.czi:0358-0340	3.057	6.864	18.555
Eps15_7uM_newsettings_2.czi:0332-0368	4.863	133.529
Eps15_7uM_newsettings_2.czi:0336-0351	4.863	8.171	16.342
Eps15_7uM_newsettings_2.czi:0418-0483	7.225	188.144
Eps15_7uM_newsettings_2.czi:0395-0483	7.225	6.913	27.216
Eps15_7uM_newsettings_2.czi:0497-0470	6.739	152.701
Eps15_7uM_newsettings_2.czi:0479-0470	6.739	6.876	22.208
Eps15_7uM_newsettings_2.czi:0446-0441	4.794	137.058
Eps15_7uM_newsettings_2.czi:0446-0456	4.794	7	19.58
Eps15_7uM_newsettings_2.czi:0504-0437	5.558	173.912
Eps15_7uM_newsettings_2.czi:0504-0420	5.558	7	24.845
Eps15_7uM_newsettings_2.czi:0137-0024	4.863	141.757
Eps15_7uM_newsettings_2.czi:0137-0010	4.863	7.114	19.926
Eps15_7uM_newsettings_2.czi:0058-0115	3.613	114.788
Eps15_7uM_newsettings_2.czi:0042-0115	3.613	7.192	15.961
Eps15_7uM_newsettings_2.czi:0139-0173	4.794	123.739
Eps15_7uM_newsettings_2.czi:0122-0173	4.794	8.348	14.823
Eps15_7uM_newsettings_2.czi:0150-0499	7.781	190.107
Eps15_7uM_newsettings_2.czi:0132-0499	7.781	7.125	26.682
Eps15_7uM_newsettings_2.czi:0206-0300	4.168	166.1
Eps15_7uM_newsettings_2.czi:0190-0300	4.168	7.367	22.546
Eps15_7uM_newsettings_2.czi:0318-0387	4.863	171.486
Eps15_7uM_newsettings_2.czi:0301-0387	4.863	7.029	24.397
Eps15_7uM_newsettings_2.czi:0281-0411	4.168	160.3
Eps15_7uM_newsettings_2.czi:0263-0399	4.168	7.5	21.373
Eps15_7uM_newsettings_2.czi:0262-0425	4.863	156.371
Eps15_7uM_newsettings_2.czi:0247-0425	4.863	7.129	21.934
Eps15_7uM_newsettings_2.czi:0104-0300	5.558	170.787
Eps15_7uM_newsettings_2.czi:0117-0301	5.558	7.75	22.037
Eps15_7uM_newsettings_2.czi:0402-0075	3.613	183.423
Eps15_7uM_newsettings_2.czi:0416-0075	3.613	6.942	26.422
Eps15_7uM_newsettings_2.czi:0373-0048	4.863	127.371
Eps15_7uM_newsettings_2.czi:0373-0064	4.863	6.886	18.497
Eps15_7uM_newsettings_2.czi:0454-0486	5.975	158.86
Eps15_7uM_newsettings_2.czi:0454-0501	5.975	6.907	23
Eps15_7uM_newsettings_2.czi:0178-0501	4.794	138.957
Eps15_7uM_newsettings_2.czi:0194-0501	4.794	6.87	20.227
Eps15_7uM_newsettings_2.czi:0312-0400	3.613	161.404
Eps15_7uM_newsettings_2.czi:0326-0400	3.613	7.096	22.746
Eps15_7uM_newsettings_2.czi:0024-0052	3.613	174.731
Eps15_7uM_newsettings_2.czi:0024-0037	3.613	7.462	23.416
Eps15_7uM_newsettings_2.czi:0093-0109	1.806	113.577
Eps15_7uM_newsettings_2.czi:0107-0109	1.806	7.038	16.138
Eps15_7uM_newsettings_2.czi:0386-0449	3.613	135.481
Eps15_7uM_newsettings_2.czi:0375-0460	3.613	7.462	18.156
Eps15_7uM_newsettings_3.czi:0280-0296	10.143	217.062
Eps15_7uM_newsettings_3.czi:0297-0296	10.143	7.767	27.947
Eps15_7uM_newsettings_3.czi:0014-0081	5.975	211.012
Eps15_7uM_newsettings_3.czi:0027-0081	5.975	7.012	30.093
Eps15_7uM_newsettings_3.czi:0124-0054	5.975	188.512
Eps15_7uM_newsettings_3.czi:0140-0054	5.975	7.372	25.571
Eps15_7uM_newsettings_3.czi:0236-0016	7.225	202.942
Eps15_7uM_newsettings_3.czi:0236-0038	7.225	6.894	29.437
Eps15_7uM_newsettings_3.czi:0170-0011	5.558	174.463
Eps15_7uM_newsettings_3.czi:0170-0026	5.558	7.075	24.659
Eps15_7uM_newsettings_3.czi:0215-0068	4.794	164.217
Eps15_7uM_newsettings_3.czi:0215-0051	4.794	6.928	23.703
Eps15_7uM_newsettings_3.czi:0286-0178	5.558	179.375
Eps15_7uM_newsettings_3.czi:0286-0196	5.558	8.325	21.547
Eps15_7uM_newsettings_3.czi:0227-0146	4.168	190.183
Eps15_7uM_newsettings_3.czi:0213-0146	4.168	6.9	27.563
Eps15_7uM_newsettings_3.czi:0171-0159	4.168	154.017
Eps15_7uM_newsettings_3.czi:0156-0159	4.168	8.333	18.483
Eps15_7uM_newsettings_3.czi:0020-0389	7.225	207.731
Eps15_7uM_newsettings_3.czi:0020-0372	7.225	8.346	24.89
Eps15_7uM_newsettings_3.czi:0155-0380	5.975	163.14
Eps15_7uM_newsettings_3.czi:0155-0395	5.975	7.128	22.887
Eps15_7uM_newsettings_3.czi:0232-0342	4.863	139.386
Eps15_7uM_newsettings_3.czi:0232-0356	4.863	6.929	20.116
Eps15_7uM_newsettings_3.czi:0479-0042	5.975	178.628
Eps15_7uM_newsettings_3.czi:0494-0042	5.975	7.57	23.597
Eps15_7uM_newsettings_3.czi:0374-0236	3.613	163.5
Eps15_7uM_newsettings_3.czi:0387-0236	3.613	6.962	23.485
Eps15_7uM_newsettings_3.czi:0426-0237	4.168	142.483
Eps15_7uM_newsettings_3.czi:0412-0237	4.168	7.65	18.625
Eps15_7uM_newsettings_3.czi:0488-0381	4.794	160.884
Eps15_7uM_newsettings_3.czi:0488-0363	4.794	6.971	23.079
Eps15_7uM_newsettings_3.czi:0077-0277	4.794	205.783
Eps15_7uM_newsettings_3.czi:0094-0278	4.794	7.116	28.918
Eps15_7uM_newsettings_3.czi:0188-0313	2.57	212.405
Eps15_7uM_newsettings_3.czi:0202-0313	2.57	6.892	30.819
Eps15_7uM_newsettings_3.czi:0436-0085	4.168	192.233
Eps15_7uM_newsettings_3.czi:0419-0085	4.168	7.883	24.386
Eps15_7uM_newsettings_3.czi:0269-0285	4.794	186.667
Eps15_7uM_newsettings_3.czi:0269-0272	4.794	6.986	26.72

## Sheet: Eps15_10_Dab2_0
Red channel
File name:ROI	Area (μm2)	Intensity	Ratio
Eps15_10uM_newsettings_2.czi:0268-0287	15.84	50.338
Eps15_10uM_newsettings_2.czi:0268-0318	15.84	7.456	6.751
Eps15_10uM_newsettings_2.czi:0107-0069	4.863	41.386
Eps15_10uM_newsettings_2.czi:0087-0069	4.863	7.214	5.737
Eps15_10uM_newsettings_2.czi:0248-0277	5.558	39.9
Eps15_10uM_newsettings_2.czi:0248-0292	5.558	7.312	5.457
Eps15_10uM_newsettings_2.czi:0241-0383	6.739	35.268
Eps15_10uM_newsettings_2.czi:0241-0405	6.739	7.144	4.937
Eps15_10uM_newsettings_2.czi:0453-0357	6.739	36.227
Eps15_10uM_newsettings_2.czi:0453-0380	6.739	7.371	4.915
Eps15_10uM_newsettings_2.czi:0129-0391	6.739	46.093
Eps15_10uM_newsettings_2.czi:0129-0369	6.739	7.247	6.36
Eps15_10uM_newsettings_2.czi:0161-0455	5.558	31.275
Eps15_10uM_newsettings_2.czi:0161-0440	5.558	7.25	4.314
Eps15_10uM_newsettings_2.czi:0106-0323	4.863	42.257
Eps15_10uM_newsettings_2.czi:0119-0323	4.863	7.229	5.845
Eps15_10uM_newsettings_2.czi:0211-0143	7.781	30.089
Eps15_10uM_newsettings_2.czi:0190-0143	7.781	7.268	4.14
Eps15_10uM_newsettings_2.czi:0407-0047	3.057	32.705
Eps15_10uM_newsettings_2.czi:0429-0047	3.057	7.227	4.525
Eps15_10uM_newsettings_2.czi:0314-0081	4.863	29.186
Eps15_10uM_newsettings_2.czi:0333-0081	4.863	7.186	4.062
Eps15_10uM_newsettings_2.czi:0068-0177	3.613	29.654
Eps15_10uM_newsettings_2.czi:0051-0177	3.613	7.308	4.058
Eps15_10uM_newsettings_1.czi:0331-0132	15.006	49.278
Eps15_10uM_newsettings_1.czi:0306-0132	15.006	7.38	6.677
Eps15_10uM_newsettings_1.czi:0385-0316	10.143	50.527
Eps15_10uM_newsettings_1.czi:0361-0316	10.143	7.185	7.032
Eps15_10uM_newsettings_1.czi:0339-0256	11.532	47.789
Eps15_10uM_newsettings_1.czi:0313-0256	11.532	7.199	6.638
Eps15_10uM_newsettings_1.czi:0289-0262	7.781	51.304
Eps15_10uM_newsettings_1.czi:0289-0284	7.781	7.25	7.076
Eps15_10uM_newsettings_1.czi:0123-0211	4.794	46.913
Eps15_10uM_newsettings_1.czi:0142-0211	4.794	7.217	6.5
Eps15_10uM_newsettings_1.czi:0118-0259	7.225	44.385
Eps15_10uM_newsettings_1.czi:0094-0259	7.225	7.221	6.147
Eps15_10uM_newsettings_1.czi:0017-0301	7.225	46.385
Eps15_10uM_newsettings_1.czi:0017-0325	7.225	7.337	6.322
Eps15_10uM_newsettings_1.czi:0120-0327	4.863	35.629
Eps15_10uM_newsettings_1.czi:0120-0307	4.863	7.229	4.929
Eps15_10uM_newsettings_1.czi:0059-0226	7.989	35.704
Eps15_10uM_newsettings_1.czi:0059-0241	7.989	7.287	4.9
Eps15_10uM_newsettings_1.czi:0145-0435	5.558	34.2
Eps15_10uM_newsettings_1.czi:0128-0435	5.558	7.338	4.661
Eps15_10uM_newsettings_1.czi:0341-0492	5.558	41.525
Eps15_10uM_newsettings_1.czi:0341-0471	5.558	7.3	5.688
Eps15_10uM_newsettings_1.czi:0407-0272	7.989	34.026
Eps15_10uM_newsettings_1.czi:0426-0272	7.989	7.2	4.726
Eps15_10uM_newsettings_7.czi:0023-0198	27.65	124.693
Eps15_10uM_newsettings_7.czi:0023-0231	27.65	8.332	14.966
Eps15_10uM_newsettings_7.czi:0070-0233	10.838	77.019
Eps15_10uM_newsettings_7.czi:0082-0258	10.838	8.314	9.264
Eps15_10uM_newsettings_7.czi:0048-0249	7.225	102.885
Eps15_10uM_newsettings_7.czi:0048-0233	7.225	8.308	12.384
Eps15_10uM_newsettings_7.czi:0121-0193	10.838	124.006
Eps15_10uM_newsettings_7.czi:0121-0168	10.838	9.212	13.461
Eps15_10uM_newsettings_7.czi:0169-0181	10.838	118.288
Eps15_10uM_newsettings_7.czi:0169-0211	10.838	8.276	14.293
Eps15_10uM_newsettings_7.czi:0178-0158	13.339	96.479
Eps15_10uM_newsettings_7.czi:0206-0158	13.339	9.297	10.377
Eps15_10uM_newsettings_7.czi:0230-0234	15.006	50.912
Eps15_10uM_newsettings_7.czi:0201-0234	15.006	8.278	6.15
Eps15_10uM_newsettings_7.czi:0223-0263	15.631	118.987
Eps15_10uM_newsettings_7.czi:0191-0263	15.631	8.489	14.017
Eps15_10uM_newsettings_7.czi:0315-0217	15.006	82.718
Eps15_10uM_newsettings_7.czi:0315-0191	15.006	8.065	10.256
Eps15_10uM_newsettings_7.czi:0307-0121	10.143	115.219
Eps15_10uM_newsettings_7.czi:0336-0121	10.143	8.164	14.113
Eps15_10uM_newsettings_7.czi:0300-0265	20.355	81.939
Eps15_10uM_newsettings_7.czi:0332-0265	20.355	8.075	10.147
Eps15_10uM_newsettings_7.czi:0354-0241	15.84	109.535
Eps15_10uM_newsettings_7.czi:0354-0211	15.84	8.018	13.661
Eps15_10uM_newsettings_7.czi:0439-0190	15.006	104.028
Eps15_10uM_newsettings_7.czi:0439-0167	15.006	8.019	12.973
Eps15_10uM_newsettings_7.czi:0410-0220	10.49	119.596
Eps15_10uM_newsettings_7.czi:0388-0220	10.49	8.007	14.936
Eps15_10uM_newsettings_7.czi:0452-0217	11.532	89.355
Eps15_10uM_newsettings_7.czi:0452-0241	11.532	7.801	11.454
Eps15_10uM_newsettings_7.czi:0502-0230	10.49	87.199
Eps15_10uM_newsettings_7.czi:0486-0230	10.49	8.007	10.89
Eps15_10uM_newsettings_7.czi:0424-0136	11.532	114.102
Eps15_10uM_newsettings_7.czi:0401-0136	11.532	8.066	14.146
Eps15_10uM_newsettings_7.czi:0314-0077	7.225	97.298
Eps15_10uM_newsettings_7.czi:0327-0064	7.225	8.192	11.877
Eps15_10uM_newsettings_7.czi:0240-0415	16.534	114.87
Eps15_10uM_newsettings_7.czi:0211-0415	16.534	8.084	14.21
Eps15_10uM_newsettings_7.czi:0324-0412	12.297	101.61
Eps15_10uM_newsettings_7.czi:0324-0437	12.297	7.881	12.893
Eps15_10uM_newsettings_7.czi:0221-0450	8.615	79.484
Eps15_10uM_newsettings_7.czi:0221-0475	8.615	8.105	9.807
Eps15_10uM_newsettings_7.czi:0229-0372	15.006	70.56
Eps15_10uM_newsettings_7.czi:0201-0372	15.006	8.111	8.699
Eps15_10uM_newsettings_7.czi:0119-0417	13.339	136.724
Eps15_10uM_newsettings_7.czi:0090-0417	13.339	8.214	16.645
Eps15_10uM_newsettings_7.czi:0049-0467	20.981	94.258
Eps15_10uM_newsettings_7.czi:0049-0433	20.981	8.228	11.456
Eps15_10uM_newsettings_7.czi:0038-0369	19.035	119.781
Eps15_10uM_newsettings_7.czi:0011-0359	19.035	8.274	14.477
Eps15_10uM_newsettings_7.czi:0418-0105	16.534	114.412
Eps15_10uM_newsettings_7.czi:0429-0080	16.534	11.218	10.199
Eps15_10uM_newsettings_7.czi:0480-0395	14.45	94.466
Eps15_10uM_newsettings_7.czi:0480-0420	14.45	8.014	11.788
Eps15_10uM_newsettings_7.czi:0409-0491	12.297	115.932
Eps15_10uM_newsettings_7.czi:0409-0464	12.297	8.056	14.391
Eps15_10uM_newsettings_7.czi:0491-0470	14.45	101.404
Eps15_10uM_newsettings_7.czi:0491-0443	14.45	7.803	12.996
Eps15_10uM_newsettings_7.czi:0412-0413	7.225	71.25
Eps15_10uM_newsettings_7.czi:0435-0413	7.225	7.913	9.004
Eps15_10uM_newsettings_7.czi:0172-0326	10.838	100.333
Eps15_10uM_newsettings_7.czi:0179-0348	10.838	8.128	12.344
Eps15_10uM_newsettings_7.czi:0360-0319	12.297	111.791
Eps15_10uM_newsettings_7.czi:0337-0319	12.297	8.068	13.856
Eps15_10uM_newsettings_7.czi:0373-0382	9.518	90.796
Eps15_10uM_newsettings_7.czi:0347-0382	9.518	7.92	11.464
Eps15_10uM_newsettings_6.czi:0296-0041	7.225	94.442
Eps15_10uM_newsettings_6.czi:0272-0041	7.225	7.404	12.756
Eps15_10uM_newsettings_6.czi:0117-0141	4.794	72.783
Eps15_10uM_newsettings_6.czi:0132-0141	4.794	7.493	9.713
Eps15_10uM_newsettings_6.czi:0096-0168	2.57	62.486
Eps15_10uM_newsettings_6.czi:0096-0151	2.57	7.27	8.595
Eps15_10uM_newsettings_6.czi:0052-0200	5.975	79.616
Eps15_10uM_newsettings_6.czi:0035-0200	5.975	7.465	10.665
Eps15_10uM_newsettings_6.czi:0055-0223	4.794	75.609
Eps15_10uM_newsettings_6.czi:0035-0223	4.794	7.362	10.27
Eps15_10uM_newsettings_6.czi:0269-0283	8.615	72.516
Eps15_10uM_newsettings_6.czi:0243-0283	8.615	7.379	9.827
Eps15_10uM_newsettings_6.czi:0317-0473	13.339	95.281
Eps15_10uM_newsettings_6.czi:0317-0444	13.339	7.302	13.049
Eps15_10uM_newsettings_6.czi:0241-0481	10.838	86.359
Eps15_10uM_newsettings_6.czi:0221-0481	10.838	7.442	11.604
Eps15_10uM_newsettings_6.czi:0155-0290	5.975	58.209
Eps15_10uM_newsettings_6.czi:0155-0269	5.975	7.314	7.959
Eps15_10uM_newsettings_8.czi:0318-0258	10.838	85.167
Eps15_10uM_newsettings_8.czi:0318-0232	10.838	8.513	10.004
Eps15_10uM_newsettings_8.czi:0238-0175	15.631	121.124
Eps15_10uM_newsettings_8.czi:0266-0175	15.631	8.778	13.799
Eps15_10uM_newsettings_8.czi:0356-0225	17.785	112.707
Eps15_10uM_newsettings_8.czi:0363-0198	17.785	8.398	13.421
Eps15_10uM_newsettings_8.czi:0401-0204	11.532	99.825
Eps15_10uM_newsettings_8.czi:0425-0204	11.532	8.482	11.769
Eps15_10uM_newsettings_8.czi:0256-0245	9.518	91.255
Eps15_10uM_newsettings_8.czi:0257-0222	9.518	8.518	10.713
Eps15_10uM_newsettings_8.czi:0202-0339	7.781	86.134
Eps15_10uM_newsettings_8.czi:0227-0338	7.781	8.339	10.329
Eps15_10uM_newsettings_8.czi:0208-0466	25.288	114.146
Eps15_10uM_newsettings_8.czi:0208-0498	25.288	8.258	13.822
Eps15_10uM_newsettings_8.czi:0492-0388	11.532	92.946
Eps15_10uM_newsettings_8.czi:0492-0412	11.532	7.946	11.697
Eps15_10uM_newsettings_8.czi:0052-0147	10.143	110.37
Eps15_10uM_newsettings_8.czi:0073-0133	10.143	8.76	12.599
Eps15_10uM_newsettings_8.czi:0304-0461	10.838	104.244
Eps15_10uM_newsettings_8.czi:0304-0434	10.838	8.301	12.558
Eps15_10uM_newsettings_8.czi:0500-0486	14.45	74.957
Eps15_10uM_newsettings_8.czi:0473-0486	14.45	7.923	9.461
Eps15_10uM_newsettings_8.czi:0498-0345	6.739	92.175
Eps15_10uM_newsettings_8.czi:0479-0345	6.739	8.247	11.177
Eps15_10uM_newsettings_8.czi:0055-0177	10.838	102.282
Eps15_10uM_newsettings_8.czi:0034-0177	10.838	10.282	9.948
Eps15_10uM_newsettings_8.czi:0448-0348	6.739	114.309
Eps15_10uM_newsettings_8.czi:0448-0366	6.739	8.753	13.059
Eps15_10uM_newsettings_8.czi:0434-0344	12.227	101.381
Eps15_10uM_newsettings_8.czi:0405-0344	12.227	8.455	11.991
Eps15_10uM_newsettings_8.czi:0288-0353	8.615	69.613
Eps15_10uM_newsettings_8.czi:0311-0353	8.615	8.25	8.438
Eps15_10uM_newsettings_8.czi:0311-0064	16.534	70.441
Eps15_10uM_newsettings_8.czi:0345-0064	16.534	8.508	8.279

## Sheet: Eps15_7_Dab2_0.5
Red channel						Green channel
File name:ROI	Area (μm2)	Intensity	Ratio			File name:ROI	Area (μm2)	Intensity	Ratio
Eps15_7uM_Dab2_320_495_0p5uM_7-0002:0397-0218	6.739	60.701				Eps15_7uM_Dab2_320_495_0p5uM_7-0001:0397-0218	6.739	5.32
Eps15_7uM_Dab2_320_495_0p5uM_7-0002:0382-0218	6.739	12.763	4.756			Eps15_7uM_Dab2_320_495_0p5uM_7-0001:0382-0218	6.739	5.072	1.049
Eps15_7uM_Dab2_320_495_0p5uM_7-0002:0345-0106	2.501	41.222				Eps15_7uM_Dab2_320_495_0p5uM_7-0001:0345-0106	2.501	5.306
Eps15_7uM_Dab2_320_495_0p5uM_7-0002:0331-0106	2.501	12.639	3.261			Eps15_7uM_Dab2_320_495_0p5uM_7-0001:0331-0106	2.501	4.972	1.067
Eps15_7uM_Dab2_320_495_0p5uM_7-0002:0358-0320	2.223	54.812				Eps15_7uM_Dab2_320_495_0p5uM_7-0001:0358-0320	2.223	5.219
Eps15_7uM_Dab2_320_495_0p5uM_7-0002:0347-0320	2.223	12.594	4.352			Eps15_7uM_Dab2_320_495_0p5uM_7-0001:0347-0320	2.223	4.875	1.071
Eps15_7uM_Dab2_320_495_0p5uM_7-0002:0205-0161	1.459	27.619				Eps15_7uM_Dab2_320_495_0p5uM_7-0001:0205-0161	1.459	5.286
Eps15_7uM_Dab2_320_495_0p5uM_7-0002:0196-0161	1.459	13.19	2.094			Eps15_7uM_Dab2_320_495_0p5uM_7-0001:0196-0161	1.459	5.19	1.018
Eps15_7uM_Dab2_320_495_0p5uM_7-0002:0353-0243	1.112	34.375				Eps15_7uM_Dab2_320_495_0p5uM_7-0001:0353-0243	1.112	5.438
Eps15_7uM_Dab2_320_495_0p5uM_7-0002:0348-0243	1.112	13.375	2.57			Eps15_7uM_Dab2_320_495_0p5uM_7-0001:0348-0243	1.112	4.875	1.115
Eps15_7uM_Dab2_320_495_0p5uM_7-0002:0111-0374	3.613	38.981				Eps15_7uM_Dab2_320_495_0p5uM_7-0001:0111-0374	3.613	5.288
Eps15_7uM_Dab2_320_495_0p5uM_7-0002:0101-0374	3.613	15.019	2.595			Eps15_7uM_Dab2_320_495_0p5uM_7-0001:0101-0374	3.613	5.115	1.034
Eps15_7uM_Dab2_320_495_0p5uM_6-0002:0129-0051	4.446	20.844				Eps15_7uM_Dab2_320_495_0p5uM_6-0001:0129-0051	4.446	4.953
Eps15_7uM_Dab2_320_495_0p5uM_6-0002:0147-0051	4.446	7.047	2.958			Eps15_7uM_Dab2_320_495_0p5uM_6-0001:0147-0051	4.446	4.797	1.033
Eps15_7uM_Dab2_320_495_0p5uM_6-0002:0080-0153	3.057	25.159				Eps15_7uM_Dab2_320_495_0p5uM_6-0001:0080-0153	3.057	5.045
Eps15_7uM_Dab2_320_495_0p5uM_6-0002:0067-0153	3.057	7.159	3.514			Eps15_7uM_Dab2_320_495_0p5uM_6-0001:0067-0153	3.057	4.773	1.057
Eps15_7uM_Dab2_320_495_0p5uM_6-0002:0402-0144	5.558	20.525				Eps15_7uM_Dab2_320_495_0p5uM_6-0001:0402-0144	5.558	4.975
Eps15_7uM_Dab2_320_495_0p5uM_6-0002:0387-0144	5.558	7.075	2.901			Eps15_7uM_Dab2_320_495_0p5uM_6-0001:0387-0144	5.558	4.862	1.023
Eps15_7uM_Dab2_320_495_0p5uM_6-0002:0273-0313	5.975	24.733				Eps15_7uM_Dab2_320_495_0p5uM_6-0001:0273-0313	5.975	4.919
Eps15_7uM_Dab2_320_495_0p5uM_6-0002:0261-0313	5.975	7	3.533			Eps15_7uM_Dab2_320_495_0p5uM_6-0001:0261-0313	5.975	4.86	1.012
Eps15_7uM_Dab2_320_495_0p5uM_6-0002:0324-0430	5.558	22.05				Eps15_7uM_Dab2_320_495_0p5uM_6-0001:0324-0430	5.558	5.037
Eps15_7uM_Dab2_320_495_0p5uM_6-0002:0307-0430	5.558	7.2	3.063			Eps15_7uM_Dab2_320_495_0p5uM_6-0001:0307-0430	5.558	4.812	1.047
Eps15_7uM_Dab2_320_495_0p5uM_6-0002:0064-0415	9.518	31.248				Eps15_7uM_Dab2_320_495_0p5uM_6-0001:0064-0415	9.518	5.117
Eps15_7uM_Dab2_320_495_0p5uM_6-0002:0044-0415	9.518	7.088	4.409			Eps15_7uM_Dab2_320_495_0p5uM_6-0001:0044-0415	9.518	4.796	1.067
Eps15_7uM_Dab2_320_495_0p5uM_5-0002:0246-0041	2.223	41				Eps15_7uM_Dab2_320_495_0p5uM_5-0001:0246-0041	2.223	5.188
Eps15_7uM_Dab2_320_495_0p5uM_5-0002:0230-0041	2.223	7.281	5.631			Eps15_7uM_Dab2_320_495_0p5uM_5-0001:0230-0041	2.223	4.812	1.078
Eps15_7uM_Dab2_320_495_0p5uM_5-0002:0244-0058	2.223	23.75				Eps15_7uM_Dab2_320_495_0p5uM_5-0001:0244-0058	2.223	5.062
Eps15_7uM_Dab2_320_495_0p5uM_5-0002:0237-0058	2.223	7.656	3.102			Eps15_7uM_Dab2_320_495_0p5uM_5-0001:0237-0058	2.223	4.844	1.045
Eps15_7uM_Dab2_320_495_0p5uM_5-0002:0420-0423	2.501	60.583				Eps15_7uM_Dab2_320_495_0p5uM_5-0001:0420-0423	2.501	5.444
Eps15_7uM_Dab2_320_495_0p5uM_5-0002:0408-0423	2.501	7.056	8.586			Eps15_7uM_Dab2_320_495_0p5uM_5-0001:0408-0423	2.501	4.778	1.139
Eps15_7uM_Dab2_320_495_0p5uM_3-0002:0178-0457	3.613	27.173				Eps15_7uM_Dab2_320_495_0p5uM_3-0001:0178-0457	3.613	4.981
Eps15_7uM_Dab2_320_495_0p5uM_3-0002:0166-0457	3.613	6.962	3.903			Eps15_7uM_Dab2_320_495_0p5uM_3-0001:0166-0457	3.613	4.731	1.053
Eps15_7uM_Dab2_320_495_0p5uM_3-0002:0242-0293	2.57	21.216				Eps15_7uM_Dab2_320_495_0p5uM_3-0001:0242-0293	2.57	4.811
Eps15_7uM_Dab2_320_495_0p5uM_3-0002:0230-0293	2.57	7.054	3.008			Eps15_7uM_Dab2_320_495_0p5uM_3-0001:0230-0293	2.57	4.865	0.989
Eps15_7uM_Dab2_320_495_0p5uM_3-0002:0123-0090	3.057	29.068				Eps15_7uM_Dab2_320_495_0p5uM_3-0001:0123-0090	3.057	5.114
Eps15_7uM_Dab2_320_495_0p5uM_3-0002:0108-0090	3.057	6.955	4.179			Eps15_7uM_Dab2_320_495_0p5uM_3-0001:0108-0090	3.057	4.795	1.067
Eps15_7uM_Dab2_320_495_0p5uM_3-0002:0304-0119	3.057	22				Eps15_7uM_Dab2_320_495_0p5uM_3-0001:0304-0119	3.057	4.773
Eps15_7uM_Dab2_320_495_0p5uM_3-0002:0291-0119	3.057	7.023	3.133			Eps15_7uM_Dab2_320_495_0p5uM_3-0001:0291-0119	3.057	4.795	0.995
Eps15_7uM_Dab2_320_495_0p5uM_3-0002:0440-0050	4.168	21.25				Eps15_7uM_Dab2_320_495_0p5uM_3-0001:0440-0050	4.168	4.8
Eps15_7uM_Dab2_320_495_0p5uM_3-0002:0440-0035	4.168	7.017	3.028			Eps15_7uM_Dab2_320_495_0p5uM_3-0001:0440-0035	4.168	4.717	1.018
Eps15_7uM_Dab2_320_495_0p5uM_3-0002:0093-0038	3.057	24.455				Eps15_7uM_Dab2_320_495_0p5uM_3-0001:0093-0038	3.057	4.909
Eps15_7uM_Dab2_320_495_0p5uM_3-0002:0093-0023	3.057	7	3.494			Eps15_7uM_Dab2_320_495_0p5uM_3-0001:0093-0023	3.057	4.727	1.039

## Sheet: Eps15_7_Dab2_2
Red channel						Green channel
File name:ROI	Area (μm2)	Intensity	Ratio			File name:ROI	Area (μm2)	Intensity	Ratio
Eps15_7uM_Dab2_320_495_2uM_4-0002:0419-0274	15.631	61.213				Eps15_7uM_Dab2_320_495_2uM_4-0001:0419-0274	15.631	7.08
Eps15_7uM_Dab2_320_495_2uM_4-0002:0394-0274	15.631	7.12	8.597			Eps15_7uM_Dab2_320_495_2uM_4-0001:0394-0274	15.631	5.164	1.371
Eps15_7uM_Dab2_320_495_2uM_4-0002:0267-0246	7.225	42.654				Eps15_7uM_Dab2_320_495_2uM_4-0001:0267-0246	7.225	6.529
Eps15_7uM_Dab2_320_495_2uM_4-0002:0250-0246	7.225	7.192	5.931			Eps15_7uM_Dab2_320_495_2uM_4-0001:0250-0246	7.225	5.279	1.237
Eps15_7uM_Dab2_320_495_2uM_4-0002:0138-0094	10.838	61.628				Eps15_7uM_Dab2_320_495_2uM_4-0001:0138-0094	10.838	7.199
Eps15_7uM_Dab2_320_495_2uM_4-0002:0120-0094	10.838	7.141	8.63			Eps15_7uM_Dab2_320_495_2uM_4-0001:0120-0094	10.838	5.205	1.383
Eps15_7uM_Dab2_320_495_2uM_4-0002:0070-0479	10.838	36.686				Eps15_7uM_Dab2_320_495_2uM_4-0001:0070-0479	10.838	6.378
Eps15_7uM_Dab2_320_495_2uM_4-0002:0070-0456	10.838	7.115	5.156			Eps15_7uM_Dab2_320_495_2uM_4-0001:0070-0456	10.838	5.295	1.205
Eps15_7uM_Dab2_320_495_2uM_4-0002:0211-0132	6.739	52.546				Eps15_7uM_Dab2_320_495_2uM_4-0001:0211-0132	6.739	6.68
Eps15_7uM_Dab2_320_495_2uM_4-0002:0195-0132	6.739	7.124	7.376			Eps15_7uM_Dab2_320_495_2uM_4-0001:0195-0132	6.739	5.258	1.27
Eps15_7uM_Dab2_320_495_2uM_4-0002:0188-0292	4.168	39.983				Eps15_7uM_Dab2_320_495_2uM_4-0001:0188-0292	4.168	6.517
Eps15_7uM_Dab2_320_495_2uM_4-0002:0175-0292	4.168	7.15	5.592			Eps15_7uM_Dab2_320_495_2uM_4-0001:0175-0292	4.168	5.283	1.234
Eps15_7uM_Dab2_320_495_2uM_4-0002:0110-0392	5.558	41.1				Eps15_7uM_Dab2_320_495_2uM_4-0001:0110-0392	5.558	6.463
Eps15_7uM_Dab2_320_495_2uM_4-0002:0094-0392	5.558	7.112	5.779			Eps15_7uM_Dab2_320_495_2uM_4-0001:0094-0392	5.558	5.225	1.237
Eps15_7uM_Dab2_320_495_2uM_4-0002:0346-0477	4.794	37.348				Eps15_7uM_Dab2_320_495_2uM_4-0001:0346-0477	4.794	5.986
Eps15_7uM_Dab2_320_495_2uM_4-0002:0333-0477	4.794	7.029	5.313			Eps15_7uM_Dab2_320_495_2uM_4-0001:0333-0477	4.794	5.203	1.15
Eps15_7uM_Dab2_320_495_2uM_4-0002:0363-0054	4.863	46.029				Eps15_7uM_Dab2_320_495_2uM_4-0001:0363-0054	4.863	6.543
Eps15_7uM_Dab2_320_495_2uM_4-0002:0353-0059	4.863	7.157	6.431			Eps15_7uM_Dab2_320_495_2uM_4-0001:0353-0059	4.863	5.171	1.265
Eps15_7uM_Dab2_320_495_2uM_4-0002:0360-0104	3.613	39.365				Eps15_7uM_Dab2_320_495_2uM_4-0001:0360-0104	3.613	6.212
Eps15_7uM_Dab2_320_495_2uM_4-0002:0346-0104	3.613	7.115	5.533			Eps15_7uM_Dab2_320_495_2uM_4-0001:0346-0104	3.613	5.135	1.21
Eps15_7uM_Dab2_320_495_2uM_4-0002:0438-0090	4.168	30.617				Eps15_7uM_Dab2_320_495_2uM_4-0001:0438-0090	4.168	6.117
Eps15_7uM_Dab2_320_495_2uM_4-0002:0425-0090	4.168	7.25	4.223			Eps15_7uM_Dab2_320_495_2uM_4-0001:0425-0090	4.168	5.25	1.165
Eps15_7uM_Dab2_320_495_2uM_4-0002:0026-0319	12.227	26.67				Eps15_7uM_Dab2_320_495_2uM_4-0001:0026-0319	12.227	6.04
Eps15_7uM_Dab2_320_495_2uM_4-0002:0007-0319	12.227	7.114	3.749			Eps15_7uM_Dab2_320_495_2uM_4-0001:0007-0319	12.227	5.273	1.145
Eps15_7uM_Dab2_320_495_2uM_4-0002:0222-0284	4.794	25.145				Eps15_7uM_Dab2_320_495_2uM_4-0001:0222-0284	4.794	5.609
Eps15_7uM_Dab2_320_495_2uM_4-0002:0222-0296	4.794	7.217	3.484			Eps15_7uM_Dab2_320_495_2uM_4-0001:0222-0296	4.794	5.13	1.093
Eps15_7uM_Dab2_320_495_2uM_4-0002:0067-0135	4.863	28.871				Eps15_7uM_Dab2_320_495_2uM_4-0001:0067-0135	4.863	5.729
Eps15_7uM_Dab2_320_495_2uM_4-0002:0067-0151	4.863	7.157	4.034			Eps15_7uM_Dab2_320_495_2uM_4-0001:0067-0151	4.863	5.343	1.072
Eps15_7uM_Dab2_320_495_2uM_4-0002:0376-0089	4.168	30.3				Eps15_7uM_Dab2_320_495_2uM_4-0001:0376-0089	4.168	5.75
Eps15_7uM_Dab2_320_495_2uM_4-0002:0389-0089	4.168	7.167	4.228			Eps15_7uM_Dab2_320_495_2uM_4-0001:0389-0089	4.168	5.117	1.124
Eps15_7uM_Dab2_320_495_2uM_6-0002:0287-0144	10.143	81.164				Eps15_7uM_Dab2_320_495_2uM_6-0001:0287-0144	10.143	7.384
Eps15_7uM_Dab2_320_495_2uM_6-0002:0270-0144	10.143	8.048	10.085			Eps15_7uM_Dab2_320_495_2uM_6-0001:0270-0144	10.143	5.493	1.344
Eps15_7uM_Dab2_320_495_2uM_6-0002:0344-0192	13.339	85.505				Eps15_7uM_Dab2_320_495_2uM_6-0001:0344-0192	13.339	8.542
Eps15_7uM_Dab2_320_495_2uM_6-0002:0321-0192	13.339	7.646	11.183			Eps15_7uM_Dab2_320_495_2uM_6-0001:0321-0192	13.339	5.422	1.575
Eps15_7uM_Dab2_320_495_2uM_6-0002:0359-0116	4.863	52.471				Eps15_7uM_Dab2_320_495_2uM_6-0001:0359-0116	4.863	7
Eps15_7uM_Dab2_320_495_2uM_6-0002:0342-0116	4.863	7.6	6.904			Eps15_7uM_Dab2_320_495_2uM_6-0001:0342-0116	4.863	5.471	1.279
Eps15_7uM_Dab2_320_495_2uM_6-0002:0399-0332	22.787	122.845				Eps15_7uM_Dab2_320_495_2uM_6-0001:0399-0332	22.787	9.747
Eps15_7uM_Dab2_320_495_2uM_6-0002:0399-0304	22.787	7.439	16.514			Eps15_7uM_Dab2_320_495_2uM_6-0001:0399-0304	22.787	5.399	1.805
Eps15_7uM_Dab2_320_495_2uM_6-0002:0473-0257	11.532	87.759				Eps15_7uM_Dab2_320_495_2uM_6-0001:0473-0257	11.532	7.494
Eps15_7uM_Dab2_320_495_2uM_6-0002:0473-0238	11.532	7.361	11.922			Eps15_7uM_Dab2_320_495_2uM_6-0001:0473-0238	11.532	5.331	1.406
Eps15_7uM_Dab2_320_495_2uM_6-0002:0429-0273	14.381	85.662				Eps15_7uM_Dab2_320_495_2uM_6-0001:0429-0273	14.381	8.372
Eps15_7uM_Dab2_320_495_2uM_6-0002:0429-0249	14.381	7.406	11.567			Eps15_7uM_Dab2_320_495_2uM_6-0001:0429-0249	14.381	5.357	1.563
Eps15_7uM_Dab2_320_495_2uM_6-0002:0427-0203	9.518	104.168				Eps15_7uM_Dab2_320_495_2uM_6-0001:0427-0203	9.518	8.219
Eps15_7uM_Dab2_320_495_2uM_6-0002:0445-0203	9.518	7.526	13.841			Eps15_7uM_Dab2_320_495_2uM_6-0001:0445-0203	9.518	5.394	1.524
Eps15_7uM_Dab2_320_495_2uM_6-0002:0417-0219	6.669	40.938				Eps15_7uM_Dab2_320_495_2uM_6-0001:0417-0219	6.669	6.625
Eps15_7uM_Dab2_320_495_2uM_6-0002:0404-0232	6.669	7.406	5.528			Eps15_7uM_Dab2_320_495_2uM_6-0001:0404-0232	6.669	5.49	1.207
Eps15_7uM_Dab2_320_495_2uM_6-0002:0063-0204	7.781	99.688				Eps15_7uM_Dab2_320_495_2uM_6-0001:0063-0204	7.781	8.25
Eps15_7uM_Dab2_320_495_2uM_6-0002:0047-0204	7.781	7.786	12.803			Eps15_7uM_Dab2_320_495_2uM_6-0001:0047-0204	7.781	5.438	1.517
Eps15_7uM_Dab2_320_495_2uM_6-0002:0097-0179	7.086	93.382				Eps15_7uM_Dab2_320_495_2uM_6-0001:0097-0179	7.086	8.324
Eps15_7uM_Dab2_320_495_2uM_6-0002:0114-0179	7.086	7.588	12.307			Eps15_7uM_Dab2_320_495_2uM_6-0001:0114-0179	7.086	5.549	1.5
Eps15_7uM_Dab2_320_495_2uM_6-0002:0209-0277	13.339	71.411				Eps15_7uM_Dab2_320_495_2uM_6-0001:0209-0277	13.339	8.062
Eps15_7uM_Dab2_320_495_2uM_6-0002:0230-0277	13.339	7.599	9.397			Eps15_7uM_Dab2_320_495_2uM_6-0001:0230-0277	13.339	5.448	1.48
Eps15_7uM_Dab2_320_495_2uM_6-0002:0376-0360	12.297	105.994				Eps15_7uM_Dab2_320_495_2uM_6-0001:0376-0360	12.297	9.266
Eps15_7uM_Dab2_320_495_2uM_6-0002:0394-0360	12.297	7.576	13.991			Eps15_7uM_Dab2_320_495_2uM_6-0001:0394-0360	12.297	5.288	1.752
Eps15_7uM_Dab2_320_495_2uM_6-0002:0357-0375	9.518	83.27				Eps15_7uM_Dab2_320_495_2uM_6-0001:0357-0375	9.518	8.431
Eps15_7uM_Dab2_320_495_2uM_6-0002:0337-0375	9.518	7.905	10.534			Eps15_7uM_Dab2_320_495_2uM_6-0001:0337-0375	9.518	5.467	1.542
Eps15_7uM_Dab2_320_495_2uM_6-0002:0351-0401	6.739	79.474				Eps15_7uM_Dab2_320_495_2uM_6-0001:0351-0401	6.739	8.175
Eps15_7uM_Dab2_320_495_2uM_6-0002:0367-0401	6.739	7.433	10.692			Eps15_7uM_Dab2_320_495_2uM_6-0001:0367-0401	6.739	5.454	1.499
Eps15_7uM_Dab2_320_495_2uM_6-0002:0319-0307	6.739	97.588				Eps15_7uM_Dab2_320_495_2uM_6-0001:0319-0307	6.739	7.938
Eps15_7uM_Dab2_320_495_2uM_6-0002:0302-0307	6.739	7.505	13.003			Eps15_7uM_Dab2_320_495_2uM_6-0001:0302-0307	6.739	5.392	1.472
Eps15_7uM_Dab2_320_495_2uM_6-0002:0188-0355	11.532	101.404				Eps15_7uM_Dab2_320_495_2uM_6-0001:0188-0355	11.532	9.09
Eps15_7uM_Dab2_320_495_2uM_6-0002:0170-0358	11.532	7.614	13.318			Eps15_7uM_Dab2_320_495_2uM_6-0001:0170-0358	11.532	5.47	1.662
Eps15_7uM_Dab2_320_495_2uM_6-0002:0130-0430	11.532	85.066				Eps15_7uM_Dab2_320_495_2uM_6-0001:0130-0430	11.532	7.681
Eps15_7uM_Dab2_320_495_2uM_6-0002:0130-0450	11.532	7.602	11.19			Eps15_7uM_Dab2_320_495_2uM_6-0001:0130-0450	11.532	5.422	1.417
Eps15_7uM_Dab2_320_495_2uM_6-0002:0058-0302	11.532	58.325				Eps15_7uM_Dab2_320_495_2uM_6-0001:0058-0302	11.532	7.054
Eps15_7uM_Dab2_320_495_2uM_6-0002:0086-0302	11.532	7.512	7.764			Eps15_7uM_Dab2_320_495_2uM_6-0001:0086-0302	11.532	5.404	1.305
Eps15_7uM_Dab2_320_495_2uM_6-0002:0049-0331	7.989	103.391				Eps15_7uM_Dab2_320_495_2uM_6-0001:0049-0331	7.989	8.687
Eps15_7uM_Dab2_320_495_2uM_6-0002:0049-0353	7.989	7.565	13.667			Eps15_7uM_Dab2_320_495_2uM_6-0001:0049-0353	7.989	5.574	1.558
Eps15_7uM_Dab2_320_495_2uM_6-0002:0255-0347	7.989	88.591				Eps15_7uM_Dab2_320_495_2uM_6-0001:0255-0347	7.989	8.235
Eps15_7uM_Dab2_320_495_2uM_6-0002:0269-0346	7.989	7.452	11.888			Eps15_7uM_Dab2_320_495_2uM_6-0001:0269-0346	7.989	5.383	1.53
Eps15_7uM_Dab2_320_495_2uM_6-0002:0263-0370	14.867	73.206				Eps15_7uM_Dab2_320_495_2uM_6-0001:0263-0370	14.867	7.43
Eps15_7uM_Dab2_320_495_2uM_6-0002:0263-0392	14.867	7.477	9.791			Eps15_7uM_Dab2_320_495_2uM_6-0001:0263-0392	14.867	5.416	1.372
Eps15_7uM_Dab2_320_495_2uM_6-0002:0060-0022	9.448	114.265				Eps15_7uM_Dab2_320_495_2uM_6-0001:0060-0022	9.448	8.581
Eps15_7uM_Dab2_320_495_2uM_6-0002:0078-0022	9.448	7.603	15.029			Eps15_7uM_Dab2_320_495_2uM_6-0001:0078-0022	9.448	5.537	1.55
Eps15_7uM_Dab2_320_495_2uM_6-0002:0340-0468	10.143	85.925				Eps15_7uM_Dab2_320_495_2uM_6-0001:0340-0468	10.143	8.007
Eps15_7uM_Dab2_320_495_2uM_6-0002:0363-0468	10.143	7.384	11.637			Eps15_7uM_Dab2_320_495_2uM_6-0001:0363-0468	10.143	5.336	1.501
Eps15_7uM_Dab2_320_495_2uM_6-0002:0066-0092	5.488	88.797				Eps15_7uM_Dab2_320_495_2uM_6-0001:0066-0092	5.488	7.848
Eps15_7uM_Dab2_320_495_2uM_6-0002:0066-0108	5.488	7.608	11.672			Eps15_7uM_Dab2_320_495_2uM_6-0001:0066-0108	5.488	5.506	1.425
Eps15_7uM_Dab2_320_495_2uM_6-0002:0486-0309	6.739	106.268				Eps15_7uM_Dab2_320_495_2uM_6-0001:0486-0309	6.739	8
Eps15_7uM_Dab2_320_495_2uM_6-0002:0501-0309	6.739	7.464	14.237			Eps15_7uM_Dab2_320_495_2uM_6-0001:0501-0309	6.739	5.351	1.495
Eps15_7uM_Dab2_320_495_2uM_6-0002:0424-0482	13.339	104.792				Eps15_7uM_Dab2_320_495_2uM_6-0001:0424-0482	13.339	9.286
Eps15_7uM_Dab2_320_495_2uM_6-0002:0424-0458	13.339	7.417	14.129			Eps15_7uM_Dab2_320_495_2uM_6-0001:0424-0458	13.339	5.359	1.733
Eps15_7uM_Dab2_320_495_2uM_3-0002:0094-0393	10.49	30.815				Eps15_7uM_Dab2_320_495_2uM_3-0001:0094-0393	10.49	6.053
Eps15_7uM_Dab2_320_495_2uM_3-0002:0076-0393	10.49	7.046	4.373			Eps15_7uM_Dab2_320_495_2uM_3-0001:0076-0393	10.49	5.185	1.167
Eps15_7uM_Dab2_320_495_2uM_3-0002:0034-0287	4.794	21.188				Eps15_7uM_Dab2_320_495_2uM_3-0001:0034-0287	4.794	5.536
Eps15_7uM_Dab2_320_495_2uM_3-0002:0016-0287	4.794	7.087	2.99			Eps15_7uM_Dab2_320_495_2uM_3-0001:0016-0287	4.794	5.029	1.101
Eps15_7uM_Dab2_320_495_2uM_3-0002:0025-0015	3.543	21.686				Eps15_7uM_Dab2_320_495_2uM_3-0001:0025-0015	3.543	5.569
Eps15_7uM_Dab2_320_495_2uM_3-0002:0009-0015	3.543	7.059	3.072			Eps15_7uM_Dab2_320_495_2uM_3-0001:0009-0015	3.543	5	1.114
Eps15_7uM_Dab2_320_495_2uM_3-0002:0298-0363	4.863	20.871				Eps15_7uM_Dab2_320_495_2uM_3-0001:0298-0363	4.863	5.429
Eps15_7uM_Dab2_320_495_2uM_3-0002:0282-0363	4.863	6.986	2.988			Eps15_7uM_Dab2_320_495_2uM_3-0001:0282-0363	4.863	5.071	1.071
Eps15_7uM_Dab2_320_495_2uM_2-0002:0342-0088	5.975	25.965				Eps15_7uM_Dab2_320_495_2uM_2-0001:0342-0088	5.975	5.558
Eps15_7uM_Dab2_320_495_2uM_2-0002:0325-0088	5.975	6.977	3.722			Eps15_7uM_Dab2_320_495_2uM_2-0001:0325-0088	5.975	5.035	1.104
Eps15_7uM_Dab2_320_495_2uM_2-0002:0402-0248	7.989	20.061				Eps15_7uM_Dab2_320_495_2uM_2-0001:0402-0248	7.989	5.478
Eps15_7uM_Dab2_320_495_2uM_2-0002:0383-0248	7.989	7.035	2.852			Eps15_7uM_Dab2_320_495_2uM_2-0001:0383-0248	7.989	4.965	1.103
Eps15_7uM_Dab2_320_495_2uM_2-0002:0413-0142	5.975	20.163				Eps15_7uM_Dab2_320_495_2uM_2-0001:0413-0142	5.975	5.419
Eps15_7uM_Dab2_320_495_2uM_2-0002:0395-0142	5.975	6.965	2.895			Eps15_7uM_Dab2_320_495_2uM_2-0001:0395-0142	5.975	4.907	1.104
Eps15_7uM_Dab2_320_495_2uM_2-0002:0368-0064	4.863	20.886				Eps15_7uM_Dab2_320_495_2uM_2-0001:0368-0064	4.863	5.386
Eps15_7uM_Dab2_320_495_2uM_2-0002:0368-0046	4.863	6.971	2.996			Eps15_7uM_Dab2_320_495_2uM_2-0001:0368-0046	4.863	5	1.077
Eps15_7uM_Dab2_320_495_2uM_2-0002:0089-0168	6.739	23.567				Eps15_7uM_Dab2_320_495_2uM_2-0001:0089-0168	6.739	5.701
Eps15_7uM_Dab2_320_495_2uM_2-0002:0106-0168	6.739	7	3.367			Eps15_7uM_Dab2_320_495_2uM_2-0001:0106-0168	6.739	5.031	1.133
Eps15_7uM_Dab2_320_495_2uM_2-0002:0073-0365	7.225	22.962				Eps15_7uM_Dab2_320_495_2uM_2-0001:0073-0365	7.225	5.365
Eps15_7uM_Dab2_320_495_2uM_2-0002:0089-0365	7.225	7.029	3.267			Eps15_7uM_Dab2_320_495_2uM_2-0001:0089-0365	7.225	5.067	1.059
Eps15_7uM_Dab2_320_495_2uM_2-0002:0060-0474	5.975	22.023				Eps15_7uM_Dab2_320_495_2uM_2-0001:0060-0474	5.975	5.43
Eps15_7uM_Dab2_320_495_2uM_2-0002:0060-0493	5.975	7.105	3.1			Eps15_7uM_Dab2_320_495_2uM_2-0001:0060-0493	5.975	5.035	1.078
Eps15_7uM_Dab2_320_495_2uM_2-0002:0037-0248	4.794	22.058				Eps15_7uM_Dab2_320_495_2uM_2-0001:0037-0248	4.794	5.58
Eps15_7uM_Dab2_320_495_2uM_2-0002:0023-0248	4.794	7.029	3.138			Eps15_7uM_Dab2_320_495_2uM_2-0001:0023-0248	4.794	5.072	1.1
Eps15_7uM_Dab2_320_495_2uM_2-0002:0285-0192	4.794	18.362				Eps15_7uM_Dab2_320_495_2uM_2-0001:0285-0192	4.794	5.42
Eps15_7uM_Dab2_320_495_2uM_2-0002:0297-0192	4.794	7.087	2.591			Eps15_7uM_Dab2_320_495_2uM_2-0001:0297-0192	4.794	4.957	1.093
Eps15_7uM_Dab2_320_495_2uM_1-0002:0107-0308	5.975	25.384				Eps15_7uM_Dab2_320_495_2uM_1-0001:0107-0308	5.975	5.686
Eps15_7uM_Dab2_320_495_2uM_1-0002:0124-0308	5.975	7.047	3.602			Eps15_7uM_Dab2_320_495_2uM_1-0001:0124-0308	5.975	5.093	1.116
Eps15_7uM_Dab2_320_495_2uM_1-0002:0165-0293	4.863	19.329				Eps15_7uM_Dab2_320_495_2uM_1-0001:0165-0293	4.863	5.4
Eps15_7uM_Dab2_320_495_2uM_1-0002:0165-0278	4.863	6.943	2.784			Eps15_7uM_Dab2_320_495_2uM_1-0001:0165-0278	4.863	5	1.08
Eps15_7uM_Dab2_320_495_2uM_1-0002:0331-0205	7.225	18.298				Eps15_7uM_Dab2_320_495_2uM_1-0001:0331-0205	7.225	5.298
Eps15_7uM_Dab2_320_495_2uM_1-0002:0314-0205	7.225	7.029	2.603			Eps15_7uM_Dab2_320_495_2uM_1-0001:0314-0205	7.225	5.029	1.053
Eps15_7uM_Dab2_320_495_2uM_1-0002:0107-0160	4.168	16.033				Eps15_7uM_Dab2_320_495_2uM_1-0001:0107-0160	4.168	5.333
Eps15_7uM_Dab2_320_495_2uM_1-0002:0092-0160	4.168	6.917	2.318			Eps15_7uM_Dab2_320_495_2uM_1-0001:0092-0160	4.168	5.05	1.056
Eps15_7uM_Dab2_320_495_2uM_1-0002:0093-0186	2.501	17.444				Eps15_7uM_Dab2_320_495_2uM_1-0001:0093-0186	2.501	5.5
Eps15_7uM_Dab2_320_495_2uM_1-0002:0104-0185	2.501	6.889	2.532			Eps15_7uM_Dab2_320_495_2uM_1-0001:0104-0185	2.501	4.889	1.125
Eps15_7uM_Dab2_320_495_2uM_1-0002:0093-0082	3.057	15.591				Eps15_7uM_Dab2_320_495_2uM_1-0001:0093-0082	3.057	5.25
Eps15_7uM_Dab2_320_495_2uM_1-0002:0081-0082	3.057	6.977	2.235			Eps15_7uM_Dab2_320_495_2uM_1-0001:0081-0082	3.057	4.977	1.055
Eps15_7uM_Dab2_320_495_2uM_1-0002:0020-0052	2.223	17.812				Eps15_7uM_Dab2_320_495_2uM_1-0001:0020-0052	2.223	5.75
Eps15_7uM_Dab2_320_495_2uM_1-0002:0020-0039	2.223	6.906	2.579			Eps15_7uM_Dab2_320_495_2uM_1-0001:0020-0039	2.223	5.062	1.136

## Sheet: Eps15_7_Dab2_5
Red channel						Green channel
File name:ROI	Area (μm2)	Intensity	Ratio			File name:ROI	Area (μm2)	Intensity	Ratio
Eps15_7uM_Dab2_320_495_5uM_3-0002:0083-0076	14.381	58.217				Eps15_7uM_Dab2_320_495_5uM_3-0001:0083-0076	14.381	11.338
Eps15_7uM_Dab2_320_495_5uM_3-0002:0060-0076	14.381	7.362	7.908			Eps15_7uM_Dab2_320_495_5uM_3-0001:0060-0076	14.381	6.28	1.805
Eps15_7uM_Dab2_320_495_5uM_3-0002:0122-0035	2.362	32.382				Eps15_7uM_Dab2_320_495_5uM_3-0001:0122-0035	2.362	8.618
Eps15_7uM_Dab2_320_495_5uM_3-0002:0122-0048	2.362	7.235	4.476			Eps15_7uM_Dab2_320_495_5uM_3-0001:0122-0048	2.362	6.235	1.382
Eps15_7uM_Dab2_320_495_5uM_3-0002:0167-0055	15.006	67.361				Eps15_7uM_Dab2_320_495_5uM_3-0001:0167-0055	15.006	12.204
Eps15_7uM_Dab2_320_495_5uM_3-0002:0167-0075	15.006	7.338	9.18			Eps15_7uM_Dab2_320_495_5uM_3-0001:0167-0075	15.006	6.227	1.96
Eps15_7uM_Dab2_320_495_5uM_3-0002:0353-0195	13.2	30.674				Eps15_7uM_Dab2_320_495_5uM_3-0001:0353-0195	13.2	8.453
Eps15_7uM_Dab2_320_495_5uM_3-0002:0330-0195	13.2	7.3	4.202			Eps15_7uM_Dab2_320_495_5uM_3-0001:0330-0195	13.2	6.147	1.375
Eps15_7uM_Dab2_320_495_5uM_3-0002:0401-0161	9.518	35.861				Eps15_7uM_Dab2_320_495_5uM_3-0001:0401-0161	9.518	9.036
Eps15_7uM_Dab2_320_495_5uM_3-0002:0401-0139	9.518	7.27	4.933			Eps15_7uM_Dab2_320_495_5uM_3-0001:0401-0139	9.518	6.036	1.497
Eps15_7uM_Dab2_320_495_5uM_3-0002:0260-0411	8.615	57.968				Eps15_7uM_Dab2_320_495_5uM_3-0001:0260-0411	8.615	11.105
Eps15_7uM_Dab2_320_495_5uM_3-0002:0242-0411	8.615	7.29	7.952			Eps15_7uM_Dab2_320_495_5uM_3-0001:0242-0411	8.615	6.121	1.814
Eps15_7uM_Dab2_320_495_5uM_3-0002:0322-0435	5.975	46.43				Eps15_7uM_Dab2_320_495_5uM_3-0001:0322-0435	5.975	9.291
Eps15_7uM_Dab2_320_495_5uM_3-0002:0302-0435	5.975	7.314	6.348			Eps15_7uM_Dab2_320_495_5uM_3-0001:0302-0435	5.975	6.128	1.516
Eps15_7uM_Dab2_320_495_5uM_3-0002:0014-0161	8.615	56.065				Eps15_7uM_Dab2_320_495_5uM_3-0001:0014-0161	8.615	11.024
Eps15_7uM_Dab2_320_495_5uM_3-0002:0031-0161	8.615	7.347	7.631			Eps15_7uM_Dab2_320_495_5uM_3-0001:0031-0161	8.615	6.242	1.766
Eps15_7uM_Dab2_320_495_5uM_3-0002:0077-0386	13.339	62.677				Eps15_7uM_Dab2_320_495_5uM_3-0001:0077-0386	13.339	11.536
Eps15_7uM_Dab2_320_495_5uM_3-0002:0058-0386	13.339	7.328	8.553			Eps15_7uM_Dab2_320_495_5uM_3-0001:0058-0386	13.339	6.161	1.872
Eps15_7uM_Dab2_320_495_5uM_3-0002:0071-0461	10.143	34.87				Eps15_7uM_Dab2_320_495_5uM_3-0001:0071-0461	10.143	8.466
Eps15_7uM_Dab2_320_495_5uM_3-0002:0046-0461	10.143	7.342	4.749			Eps15_7uM_Dab2_320_495_5uM_3-0001:0046-0461	10.143	6.192	1.367
Eps15_7uM_Dab2_320_495_5uM_3-0002:0395-0315	4.168	33.9				Eps15_7uM_Dab2_320_495_5uM_3-0001:0395-0315	4.168	8.233
Eps15_7uM_Dab2_320_495_5uM_3-0002:0380-0315	4.168	7.6	4.461			Eps15_7uM_Dab2_320_495_5uM_3-0001:0380-0315	4.168	6.017	1.368
Eps15_7uM_Dab2_320_495_5uM_3-0002:0399-0389	4.794	19.884				Eps15_7uM_Dab2_320_495_5uM_3-0001:0399-0389	4.794	6.826
Eps15_7uM_Dab2_320_495_5uM_3-0002:0383-0389	4.794	7.362	2.701			Eps15_7uM_Dab2_320_495_5uM_3-0001:0383-0389	4.794	6.029	1.132
Eps15_7uM_Dab2_320_495_5uM_3-0002:0139-0449	3.057	43.795				Eps15_7uM_Dab2_320_495_5uM_3-0001:0139-0449	3.057	10.068
Eps15_7uM_Dab2_320_495_5uM_3-0002:0139-0462	3.057	7.364	5.947			Eps15_7uM_Dab2_320_495_5uM_3-0001:0139-0462	3.057	6.114	1.647
Eps15_7uM_Dab2_320_495_5uM_4-0002:0126-0191	10.838	77.199				Eps15_7uM_Dab2_320_495_5uM_4-0001:0126-0191	10.838	12.34
Eps15_7uM_Dab2_320_495_5uM_4-0002:0105-0191	10.838	7.577	10.189			Eps15_7uM_Dab2_320_495_5uM_4-0001:0105-0191	10.838	6.699	1.842
Eps15_7uM_Dab2_320_495_5uM_4-0002:0057-0178	4.168	47.417				Eps15_7uM_Dab2_320_495_5uM_4-0001:0057-0178	4.168	9.85
Eps15_7uM_Dab2_320_495_5uM_4-0002:0071-0178	4.168	7.633	7.908			Eps15_7uM_Dab2_320_495_5uM_4-0001:0071-0178	4.168	6.7	1.47
Eps15_7uM_Dab2_320_495_5uM_4-0002:0177-0277	10.838	60.538				Eps15_7uM_Dab2_320_495_5uM_4-0001:0177-0277	10.838	12.237
Eps15_7uM_Dab2_320_495_5uM_4-0002:0177-0259	10.838	7.891	7.672			Eps15_7uM_Dab2_320_495_5uM_4-0001:0177-0259	10.838	6.705	1.825
Eps15_7uM_Dab2_320_495_5uM_4-0002:0229-0300	5.558	71.688				Eps15_7uM_Dab2_320_495_5uM_4-0001:0229-0300	5.558	13.188
Eps15_7uM_Dab2_320_495_5uM_4-0002:0246-0301	5.558	7.487	9.575			Eps15_7uM_Dab2_320_495_5uM_4-0001:0246-0301	5.558	6.638	1.987
Eps15_7uM_Dab2_320_495_5uM_4-0002:0382-0346	14.381	35.657				Eps15_7uM_Dab2_320_495_5uM_4-0001:0382-0346	14.381	9.478
Eps15_7uM_Dab2_320_495_5uM_4-0002:0357-0346	14.381	7.551	4.722			Eps15_7uM_Dab2_320_495_5uM_4-0001:0357-0346	14.381	6.435	1.473
Eps15_7uM_Dab2_320_495_5uM_4-0002:0329-0355	16.673	89.567				Eps15_7uM_Dab2_320_495_5uM_4-0001:0329-0355	16.673	13.3
Eps15_7uM_Dab2_320_495_5uM_4-0002:0303-0355	16.673	7.496	11.949			Eps15_7uM_Dab2_320_495_5uM_4-0001:0303-0355	16.673	6.537	2.035
Eps15_7uM_Dab2_320_495_5uM_4-0002:0474-0228	15.84	60.32				Eps15_7uM_Dab2_320_495_5uM_4-0001:0474-0228	15.84	10.5
Eps15_7uM_Dab2_320_495_5uM_4-0002:0444-0228	15.84	7.487	8.057			Eps15_7uM_Dab2_320_495_5uM_4-0001:0444-0228	15.84	6.522	1.61
Eps15_7uM_Dab2_320_495_5uM_4-0002:0247-0016	15.006	77.491				Eps15_7uM_Dab2_320_495_5uM_4-0001:0247-0016	15.006	13.824
Eps15_7uM_Dab2_320_495_5uM_4-0002:0271-0016	15.006	7.486	10.351			Eps15_7uM_Dab2_320_495_5uM_4-0001:0271-0016	15.006	6.528	2.118
Eps15_7uM_Dab2_320_495_5uM_4-0002:0261-0047	10.838	103.167				Eps15_7uM_Dab2_320_495_5uM_4-0001:0261-0047	10.838	14.571
Eps15_7uM_Dab2_320_495_5uM_4-0002:0284-0047	10.838	7.429	13.887			Eps15_7uM_Dab2_320_495_5uM_4-0001:0284-0047	10.838	6.551	2.224
Eps15_7uM_Dab2_320_495_5uM_4-0002:0139-0017	14.45	120.149				Eps15_7uM_Dab2_320_495_5uM_4-0001:0139-0017	14.45	17.197
Eps15_7uM_Dab2_320_495_5uM_4-0002:0139-0042	14.45	7.529	15.958			Eps15_7uM_Dab2_320_495_5uM_4-0001:0139-0042	14.45	6.731	2.555
Eps15_7uM_Dab2_320_495_5uM_4-0002:0098-0108	13.339	92.042				Eps15_7uM_Dab2_320_495_5uM_4-0001:0098-0108	13.339	13.771
Eps15_7uM_Dab2_320_495_5uM_4-0002:0124-0108	13.339	7.495	12.28			Eps15_7uM_Dab2_320_495_5uM_4-0001:0124-0108	13.339	6.776	2.032
Eps15_7uM_Dab2_320_495_5uM_4-0002:0330-0190	7.989	23.504				Eps15_7uM_Dab2_320_495_5uM_4-0001:0330-0190	7.989	8.704
Eps15_7uM_Dab2_320_495_5uM_4-0002:0310-0190	7.989	7.513	3.128			Eps15_7uM_Dab2_320_495_5uM_4-0001:0310-0190	7.989	6.496	1.34
Eps15_7uM_Dab2_320_495_5uM_4-0002:0319-0104	7.225	94.433				Eps15_7uM_Dab2_320_495_5uM_4-0001:0319-0104	7.225	14.615
Eps15_7uM_Dab2_320_495_5uM_4-0002:0299-0104	7.225	7.606	12.416			Eps15_7uM_Dab2_320_495_5uM_4-0001:0299-0104	7.225	6.481	2.255
Eps15_7uM_Dab2_320_495_5uM_4-0002:0234-0126	6.739	41.722				Eps15_7uM_Dab2_320_495_5uM_4-0001:0234-0126	6.739	9.412
Eps15_7uM_Dab2_320_495_5uM_4-0002:0250-0126	6.739	7.536	5.536			Eps15_7uM_Dab2_320_495_5uM_4-0001:0250-0126	6.739	6.66	1.413
Eps15_7uM_Dab2_320_495_5uM_4-0002:0182-0454	4.794	30.957				Eps15_7uM_Dab2_320_495_5uM_4-0001:0182-0454	4.794	9.623
Eps15_7uM_Dab2_320_495_5uM_4-0002:0182-0429	4.794	7.493	4.131			Eps15_7uM_Dab2_320_495_5uM_4-0001:0182-0429	4.794	6.667	1.443
Eps15_7uM_Dab2_320_495_5uM_4-0002:0389-0015	15.006	36.69				Eps15_7uM_Dab2_320_495_5uM_4-0001:0389-0015	15.006	9.708
Eps15_7uM_Dab2_320_495_5uM_4-0002:0409-0015	15.006	7.616	4.817			Eps15_7uM_Dab2_320_495_5uM_4-0001:0409-0015	15.006	6.426	1.511
Eps15_7uM_Dab2_320_495_5uM_4-0002:0263-0416	3.057	53.682				Eps15_7uM_Dab2_320_495_5uM_4-0001:0263-0416	3.057	10.841
Eps15_7uM_Dab2_320_495_5uM_4-0002:0278-0416	3.057	7.477	7.18			Eps15_7uM_Dab2_320_495_5uM_4-0001:0278-0416	3.057	6.75	1.606
Eps15_7uM_Dab2_320_495_5uM_4-0002:0493-0442	14.867	37.738				Eps15_7uM_Dab2_320_495_5uM_4-0001:0493-0442	14.867	9.369
Eps15_7uM_Dab2_320_495_5uM_4-0002:0467-0442	14.867	7.35	5.134			Eps15_7uM_Dab2_320_495_5uM_4-0001:0467-0442	14.867	6.421	1.459
Eps15_7uM_Dab2_320_495_5uM_4-0002:0096-0380	4.168	38.05				Eps15_7uM_Dab2_320_495_5uM_4-0001:0096-0380	4.168	9.283
Eps15_7uM_Dab2_320_495_5uM_4-0002:0096-0398	4.168	7.567	5.028			Eps15_7uM_Dab2_320_495_5uM_4-0001:0096-0398	4.168	6.767	1.372
Eps15_7uM_Dab2_320_495_5uM_5-0002:0161-0229	21.953	111.582				Eps15_7uM_Dab2_320_495_5uM_5-0001:0161-0229	21.953	15.94
Eps15_7uM_Dab2_320_495_5uM_5-0002:0161-0201	21.953	7.772	14.357			Eps15_7uM_Dab2_320_495_5uM_5-0001:0161-0201	21.953	6.655	2.395
Eps15_7uM_Dab2_320_495_5uM_5-0002:0129-0234	20.842	108.027				Eps15_7uM_Dab2_320_495_5uM_5-0001:0129-0234	20.842	15.817
Eps15_7uM_Dab2_320_495_5uM_5-0002:0129-0203	20.842	7.73	13.975			Eps15_7uM_Dab2_320_495_5uM_5-0001:0129-0203	20.842	6.69	2.364
Eps15_7uM_Dab2_320_495_5uM_5-0002:0169-0259	12.297	72.192				Eps15_7uM_Dab2_320_495_5uM_5-0001:0169-0259	12.297	12.119
Eps15_7uM_Dab2_320_495_5uM_5-0002:0198-0259	12.297	8.266	8.734			Eps15_7uM_Dab2_320_495_5uM_5-0001:0198-0259	12.297	6.768	1.791
Eps15_7uM_Dab2_320_495_5uM_5-0002:0182-0326	6.739	52.351				Eps15_7uM_Dab2_320_495_5uM_5-0001:0182-0326	6.739	11.32
Eps15_7uM_Dab2_320_495_5uM_5-0002:0164-0326	6.739	7.876	6.647			Eps15_7uM_Dab2_320_495_5uM_5-0001:0164-0326	6.739	6.66	1.7
Eps15_7uM_Dab2_320_495_5uM_5-0002:0102-0309	14.381	97.903				Eps15_7uM_Dab2_320_495_5uM_5-0001:0102-0309	14.381	15.309
Eps15_7uM_Dab2_320_495_5uM_5-0002:0077-0309	14.381	7.773	12.595			Eps15_7uM_Dab2_320_495_5uM_5-0001:0077-0309	14.381	6.662	2.298
Eps15_7uM_Dab2_320_495_5uM_5-0002:0051-0053	15.631	85.52				Eps15_7uM_Dab2_320_495_5uM_5-0001:0051-0053	15.631	13.751
Eps15_7uM_Dab2_320_495_5uM_5-0002:0077-0053	15.631	7.987	10.707			Eps15_7uM_Dab2_320_495_5uM_5-0001:0077-0053	15.631	6.724	2.045
Eps15_7uM_Dab2_320_495_5uM_5-0002:0157-0129	13.339	95.557				Eps15_7uM_Dab2_320_495_5uM_5-0001:0157-0129	13.339	14.276
Eps15_7uM_Dab2_320_495_5uM_5-0002:0161-0105	13.339	7.74	12.346			Eps15_7uM_Dab2_320_495_5uM_5-0001:0161-0105	13.339	6.698	2.131
Eps15_7uM_Dab2_320_495_5uM_5-0002:0262-0056	21.953	118.892				Eps15_7uM_Dab2_320_495_5uM_5-0001:0262-0056	21.953	16.332
Eps15_7uM_Dab2_320_495_5uM_5-0002:0262-0081	21.953	7.778	15.286			Eps15_7uM_Dab2_320_495_5uM_5-0001:0262-0081	21.953	6.655	2.454
Eps15_7uM_Dab2_320_495_5uM_5-0002:0465-0057	9.726	100.836				Eps15_7uM_Dab2_320_495_5uM_5-0001:0465-0057	9.726	14.714
Eps15_7uM_Dab2_320_495_5uM_5-0002:0454-0068	9.726	7.793	12.939			Eps15_7uM_Dab2_320_495_5uM_5-0001:0454-0068	9.726	6.557	2.244
Eps15_7uM_Dab2_320_495_5uM_5-0002:0403-0114	10.838	75.801				Eps15_7uM_Dab2_320_495_5uM_5-0001:0403-0114	10.838	12.526
Eps15_7uM_Dab2_320_495_5uM_5-0002:0403-0092	10.838	7.712	9.829			Eps15_7uM_Dab2_320_495_5uM_5-0001:0403-0092	10.838	6.494	1.929
Eps15_7uM_Dab2_320_495_5uM_5-0002:0370-0149	12.297	102.531				Eps15_7uM_Dab2_320_495_5uM_5-0001:0370-0149	12.297	14.751
Eps15_7uM_Dab2_320_495_5uM_5-0002:0370-0127	12.297	8.017	12.789			Eps15_7uM_Dab2_320_495_5uM_5-0001:0370-0127	12.297	6.582	2.241
Eps15_7uM_Dab2_320_495_5uM_5-0002:0410-0163	5.975	35.744				Eps15_7uM_Dab2_320_495_5uM_5-0001:0410-0163	5.975	8.698
Eps15_7uM_Dab2_320_495_5uM_5-0002:0410-0179	5.975	7.605	4.7			Eps15_7uM_Dab2_320_495_5uM_5-0001:0410-0179	5.975	6.465	1.345
Eps15_7uM_Dab2_320_495_5uM_5-0002:0291-0284	15.631	95.351				Eps15_7uM_Dab2_320_495_5uM_5-0001:0291-0284	15.631	14.867
Eps15_7uM_Dab2_320_495_5uM_5-0002:0267-0284	15.631	8.222	11.597			Eps15_7uM_Dab2_320_495_5uM_5-0001:0267-0284	15.631	6.622	2.245
Eps15_7uM_Dab2_320_495_5uM_5-0002:0009-0298	15.631	107.627				Eps15_7uM_Dab2_320_495_5uM_5-0001:0009-0298	15.631	15.48
Eps15_7uM_Dab2_320_495_5uM_5-0002:0029-0298	15.631	8.662	12.425			Eps15_7uM_Dab2_320_495_5uM_5-0001:0029-0298	15.631	6.787	2.281
Eps15_7uM_Dab2_320_495_5uM_5-0002:0046-0259	11.532	77.566				Eps15_7uM_Dab2_320_495_5uM_5-0001:0046-0259	11.532	13.711
Eps15_7uM_Dab2_320_495_5uM_5-0002:0064-0258	11.532	7.717	10.051			Eps15_7uM_Dab2_320_495_5uM_5-0001:0064-0258	11.532	6.699	2.047
Eps15_7uM_Dab2_320_495_5uM_5-0002:0026-0244	16.534	61.399				Eps15_7uM_Dab2_320_495_5uM_5-0001:0026-0244	16.534	11.235
Eps15_7uM_Dab2_320_495_5uM_5-0002:0008-0244	16.534	7.744	7.929			Eps15_7uM_Dab2_320_495_5uM_5-0001:0008-0244	16.534	6.723	1.671
Eps15_7uM_Dab2_320_495_5uM_5-0002:0158-0180	8.615	32.331				Eps15_7uM_Dab2_320_495_5uM_5-0001:0158-0180	8.615	9.339
Eps15_7uM_Dab2_320_495_5uM_5-0002:0158-0161	8.615	7.661	4.22			Eps15_7uM_Dab2_320_495_5uM_5-0001:0158-0161	8.615	6.694	1.395
Eps15_7uM_Dab2_320_495_5uM_5-0002:0352-0471	24.246	72.625				Eps15_7uM_Dab2_320_495_5uM_5-0001:0352-0471	24.246	11.894
Eps15_7uM_Dab2_320_495_5uM_5-0002:0379-0471	24.246	7.673	9.465			Eps15_7uM_Dab2_320_495_5uM_5-0001:0379-0471	24.246	6.407	1.856
Eps15_7uM_Dab2_320_495_5uM_5-0002:0456-0432	8.615	37.968				Eps15_7uM_Dab2_320_495_5uM_5-0001:0456-0432	8.615	9.589
Eps15_7uM_Dab2_320_495_5uM_5-0002:0476-0432	8.615	7.621	4.982			Eps15_7uM_Dab2_320_495_5uM_5-0001:0476-0432	8.615	6.435	1.49
Eps15_7uM_Dab2_320_495_5uM_5-0002:0077-0120	16.534	105.933				Eps15_7uM_Dab2_320_495_5uM_5-0001:0077-0120	16.534	16.046
Eps15_7uM_Dab2_320_495_5uM_5-0002:0077-0095	16.534	8.223	12.883			Eps15_7uM_Dab2_320_495_5uM_5-0001:0077-0095	16.534	6.782	2.366
Eps15_7uM_Dab2_320_495_5uM_5-0002:0150-0431	14.867	45.065				Eps15_7uM_Dab2_320_495_5uM_5-0001:0150-0431	14.867	10.944
Eps15_7uM_Dab2_320_495_5uM_5-0002:0150-0402	14.867	7.72	5.837			Eps15_7uM_Dab2_320_495_5uM_5-0001:0150-0402	14.867	6.593	1.66
Eps15_7uM_Dab2_320_495_5uM_5-0002:0485-0361	4.794	49.449				Eps15_7uM_Dab2_320_495_5uM_5-0001:0485-0361	4.794	10.522
Eps15_7uM_Dab2_320_495_5uM_5-0002:0485-0374	4.794	7.826	6.319			Eps15_7uM_Dab2_320_495_5uM_5-0001:0485-0374	4.794	6.478	1.624
Eps15_7uM_Dab2_320_495_5uM_5-0002:0260-0040	10.838	122.494				Eps15_7uM_Dab2_320_495_5uM_5-0001:0260-0040	10.838	16.942
Eps15_7uM_Dab2_320_495_5uM_5-0002:0260-0017	10.838	7.769	15.767			Eps15_7uM_Dab2_320_495_5uM_5-0001:0260-0017	10.838	6.564	2.581
Eps15_7uM_Dab2_320_495_5uM_5-0002:0146-0119	7.781	83.598				Eps15_7uM_Dab2_320_495_5uM_5-0001:0146-0119	7.781	13.848
Eps15_7uM_Dab2_320_495_5uM_5-0002:0127-0119	7.781	7.821	10.689			Eps15_7uM_Dab2_320_495_5uM_5-0001:0127-0119	7.781	6.777	2.043
Eps15_7uM_Dab2_320_495_5uM_6-0002:0127-0131	94.066	24.459				Eps15_7uM_Dab2_320_495_5uM_6-0001:0127-0131	94.066	8.543
Eps15_7uM_Dab2_320_495_5uM_6-0002:0079-0118	94.066	8.755	2.794			Eps15_7uM_Dab2_320_495_5uM_6-0001:0079-0118	94.066	6.732	1.269
Eps15_7uM_Dab2_320_495_5uM_6-0002:0207-0071	20.008	63.399				Eps15_7uM_Dab2_320_495_5uM_6-0001:0207-0071	20.008	11.34
Eps15_7uM_Dab2_320_495_5uM_6-0002:0207-0107	20.008	8.559	7.407			Eps15_7uM_Dab2_320_495_5uM_6-0001:0207-0107	20.008	6.667	1.701
Eps15_7uM_Dab2_320_495_5uM_6-0002:0242-0085	20.355	25.628				Eps15_7uM_Dab2_320_495_5uM_6-0001:0242-0085	20.355	8.788
Eps15_7uM_Dab2_320_495_5uM_6-0002:0242-0056	20.355	8.567	2.991			Eps15_7uM_Dab2_320_495_5uM_6-0001:0242-0056	20.355	6.648	1.322
Eps15_7uM_Dab2_320_495_5uM_6-0002:0310-0093	19.035	91.058				Eps15_7uM_Dab2_320_495_5uM_6-0001:0310-0093	19.035	13.325
Eps15_7uM_Dab2_320_495_5uM_6-0002:0307-0065	19.035	8.35	10.905			Eps15_7uM_Dab2_320_495_5uM_6-0001:0307-0065	19.035	6.555	2.033
Eps15_7uM_Dab2_320_495_5uM_6-0002:0276-0116	13.339	50.599				Eps15_7uM_Dab2_320_495_5uM_6-0001:0276-0116	13.339	10.464
Eps15_7uM_Dab2_320_495_5uM_6-0002:0276-0093	13.339	8.406	6.019			Eps15_7uM_Dab2_320_495_5uM_6-0001:0276-0093	13.339	6.672	1.568
Eps15_7uM_Dab2_320_495_5uM_6-0002:0470-0015	41.128	44.532				Eps15_7uM_Dab2_320_495_5uM_6-0001:0470-0015	41.128	10.336
Eps15_7uM_Dab2_320_495_5uM_6-0002:0473-0045	41.128	8.252	5.397			Eps15_7uM_Dab2_320_495_5uM_6-0001:0473-0045	41.128	6.394	1.617
Eps15_7uM_Dab2_320_495_5uM_6-0002:0436-0029	16.534	66.496				Eps15_7uM_Dab2_320_495_5uM_6-0001:0436-0029	16.534	11.109
Eps15_7uM_Dab2_320_495_5uM_6-0002:0411-0029	16.534	9.155	7.263			Eps15_7uM_Dab2_320_495_5uM_6-0001:0411-0029	16.534	6.534	1.7
Eps15_7uM_Dab2_320_495_5uM_6-0002:0321-0272	12.297	48.367				Eps15_7uM_Dab2_320_495_5uM_6-0001:0321-0272	12.297	10.006
Eps15_7uM_Dab2_320_495_5uM_6-0002:0321-0294	12.297	8.48	5.704			Eps15_7uM_Dab2_320_495_5uM_6-0001:0321-0294	12.297	6.542	1.53
Eps15_7uM_Dab2_320_495_5uM_6-0002:0474-0361	32.791	63.847				Eps15_7uM_Dab2_320_495_5uM_6-0001:0474-0361	32.791	11.053
Eps15_7uM_Dab2_320_495_5uM_6-0002:0496-0334	32.791	8.542	7.474			Eps15_7uM_Dab2_320_495_5uM_6-0001:0496-0334	32.791	6.445	1.715
Eps15_7uM_Dab2_320_495_5uM_6-0002:0471-0399	15.84	53.895				Eps15_7uM_Dab2_320_495_5uM_6-0001:0471-0399	15.84	10.32
Eps15_7uM_Dab2_320_495_5uM_6-0002:0444-0399	15.84	8.575	6.285			Eps15_7uM_Dab2_320_495_5uM_6-0001:0444-0399	15.84	6.382	1.617
Eps15_7uM_Dab2_320_495_5uM_6-0002:0290-0352	27.65	70.97				Eps15_7uM_Dab2_320_495_5uM_6-0001:0290-0352	27.65	11.955
Eps15_7uM_Dab2_320_495_5uM_6-0002:0322-0352	27.65	8.736	8.124			Eps15_7uM_Dab2_320_495_5uM_6-0001:0322-0352	27.65	6.535	1.829
Eps15_7uM_Dab2_320_495_5uM_6-0002:0236-0334	12.227	68.051				Eps15_7uM_Dab2_320_495_5uM_6-0001:0236-0334	12.227	12.04
Eps15_7uM_Dab2_320_495_5uM_6-0002:0251-0334	12.227	8.778	7.752			Eps15_7uM_Dab2_320_495_5uM_6-0001:0251-0334	12.227	6.545	1.84
Eps15_7uM_Dab2_320_495_5uM_6-0002:0385-0456	15.84	51.338				Eps15_7uM_Dab2_320_495_5uM_6-0001:0385-0456	15.84	10.333
Eps15_7uM_Dab2_320_495_5uM_6-0002:0408-0456	15.84	8.982	5.716			Eps15_7uM_Dab2_320_495_5uM_6-0001:0408-0456	15.84	6.474	1.596
Eps15_7uM_Dab2_320_495_5uM_6-0002:0161-0105	20.355	60.259				Eps15_7uM_Dab2_320_495_5uM_6-0001:0161-0105	20.355	11.235
Eps15_7uM_Dab2_320_495_5uM_6-0002:0133-0093	20.355	8.925	6.752			Eps15_7uM_Dab2_320_495_5uM_6-0001:0133-0093	20.355	6.71	1.674
Eps15_7uM_Dab2_320_495_5uM_6-0002:0290-0232	12.227	63.364				Eps15_7uM_Dab2_320_495_5uM_6-0001:0290-0232	12.227	11.54
Eps15_7uM_Dab2_320_495_5uM_6-0002:0309-0232	12.227	8.523	7.434			Eps15_7uM_Dab2_320_495_5uM_6-0001:0309-0232	12.227	6.591	1.751
Eps15_7uM_Dab2_320_495_5uM_2-0002:0234-0178	30.29	28.968				Eps15_7uM_Dab2_320_495_5uM_2-0001:0234-0178	30.29	8.266
Eps15_7uM_Dab2_320_495_5uM_2-0002:0191-0178	30.29	7.33	3.952			Eps15_7uM_Dab2_320_495_5uM_2-0001:0191-0178	30.29	6.19	1.335
Eps15_7uM_Dab2_320_495_5uM_2-0002:0099-0285	7.225	26.356				Eps15_7uM_Dab2_320_495_5uM_2-0001:0099-0285	7.225	8.365
Eps15_7uM_Dab2_320_495_5uM_2-0002:0079-0285	7.225	7.298	3.611			Eps15_7uM_Dab2_320_495_5uM_2-0001:0079-0285	7.225	6.308	1.326
Eps15_7uM_Dab2_320_495_5uM_2-0002:0069-0345	25.427	23.978				Eps15_7uM_Dab2_320_495_5uM_2-0001:0069-0345	25.427	8.068
Eps15_7uM_Dab2_320_495_5uM_2-0002:0039-0345	25.427	7.295	3.287			Eps15_7uM_Dab2_320_495_5uM_2-0001:0039-0345	25.427	6.238	1.293
Eps15_7uM_Dab2_320_495_5uM_2-0002:0078-0367	6.739	31.99				Eps15_7uM_Dab2_320_495_5uM_2-0001:0078-0367	6.739	8.258
Eps15_7uM_Dab2_320_495_5uM_2-0002:0078-0384	6.739	7.33	4.364			Eps15_7uM_Dab2_320_495_5uM_2-0001:0078-0384	6.739	6.268	1.317
Eps15_7uM_Dab2_320_495_5uM_2-0002:0130-0197	15.006	18.361				Eps15_7uM_Dab2_320_495_5uM_2-0001:0130-0197	15.006	7.366
Eps15_7uM_Dab2_320_495_5uM_2-0002:0113-0197	15.006	7.301	2.515			Eps15_7uM_Dab2_320_495_5uM_2-0001:0113-0197	15.006	6.236	1.181
Eps15_7uM_Dab2_320_495_5uM_2-0002:0283-0305	4.863	29.171				Eps15_7uM_Dab2_320_495_5uM_2-0001:0283-0305	4.863	7.957
Eps15_7uM_Dab2_320_495_5uM_2-0002:0283-0322	4.863	7.371	3.958			Eps15_7uM_Dab2_320_495_5uM_2-0001:0283-0322	4.863	6.129	1.298
Eps15_7uM_Dab2_320_495_5uM_2-0002:0208-0328	12.227	50.409				Eps15_7uM_Dab2_320_495_5uM_2-0001:0208-0328	12.227	9.983
Eps15_7uM_Dab2_320_495_5uM_2-0002:0208-0304	12.227	7.256	6.947			Eps15_7uM_Dab2_320_495_5uM_2-0001:0208-0304	12.227	6.108	1.634
Eps15_7uM_Dab2_320_495_5uM_2-0002:0113-0035	12.227	23.608				Eps15_7uM_Dab2_320_495_5uM_2-0001:0113-0035	12.227	7.955
Eps15_7uM_Dab2_320_495_5uM_2-0002:0133-0034	12.227	7.273	3.246			Eps15_7uM_Dab2_320_495_5uM_2-0001:0133-0034	12.227	6.233	1.276
Eps15_7uM_Dab2_320_495_5uM_2-0002:0344-0385	13.339	42.427				Eps15_7uM_Dab2_320_495_5uM_2-0001:0344-0385	13.339	9.141
Eps15_7uM_Dab2_320_495_5uM_2-0002:0344-0407	13.339	7.323	5.794			Eps15_7uM_Dab2_320_495_5uM_2-0001:0344-0407	13.339	6.005	1.522
Eps15_7uM_Dab2_320_495_5uM_2-0002:0331-0291	10.143	23.356				Eps15_7uM_Dab2_320_495_5uM_2-0001:0331-0291	10.143	7.048
Eps15_7uM_Dab2_320_495_5uM_2-0002:0354-0291	10.143	7.301	3.199			Eps15_7uM_Dab2_320_495_5uM_2-0001:0354-0291	10.143	6.021	1.171
Eps15_7uM_Dab2_320_495_5uM_2-0002:0026-0421	7.781	14.134				Eps15_7uM_Dab2_320_495_5uM_2-0001:0026-0421	7.781	6.732
Eps15_7uM_Dab2_320_495_5uM_2-0002:0026-0441	7.781	7.42	1.905			Eps15_7uM_Dab2_320_495_5uM_2-0001:0026-0441	7.781	6.196	1.087
Eps15_7uM_Dab2_320_495_5uM_2-0002:0129-0497	14.381	49.725				Eps15_7uM_Dab2_320_495_5uM_2-0001:0129-0497	14.381	9.85
Eps15_7uM_Dab2_320_495_5uM_2-0002:0151-0497	14.381	7.222	6.885			Eps15_7uM_Dab2_320_495_5uM_2-0001:0151-0497	14.381	6.184	1.593
Eps15_7uM_Dab2_320_495_5uM_2-0002:0409-0092	19.035	53.562				Eps15_7uM_Dab2_320_495_5uM_2-0001:0409-0092	19.035	9.591
Eps15_7uM_Dab2_320_495_5uM_2-0002:0438-0092	19.035	7.237	7.401			Eps15_7uM_Dab2_320_495_5uM_2-0001:0438-0092	19.035	5.956	1.61
Eps15_7uM_Dab2_320_495_5uM_2-0002:0363-0127	10.49	17.358				Eps15_7uM_Dab2_320_495_5uM_2-0001:0363-0127	10.49	7.139
Eps15_7uM_Dab2_320_495_5uM_2-0002:0363-0103	10.49	7.232	2.4			Eps15_7uM_Dab2_320_495_5uM_2-0001:0363-0103	10.49	6.066	1.177
Eps15_7uM_Dab2_320_495_5uM_2-0002:0439-0444	13.339	13.432				Eps15_7uM_Dab2_320_495_5uM_2-0001:0439-0444	13.339	6.609
Eps15_7uM_Dab2_320_495_5uM_2-0002:0465-0444	13.339	7.224	1.859			Eps15_7uM_Dab2_320_495_5uM_2-0001:0465-0444	13.339	6.01	1.1
Eps15_7uM_Dab2_320_495_5uM_2-0002:0420-0395	4.168	23.533				Eps15_7uM_Dab2_320_495_5uM_2-0001:0420-0395	4.168	7.367
Eps15_7uM_Dab2_320_495_5uM_2-0002:0420-0411	4.168	7.25	3.246			Eps15_7uM_Dab2_320_495_5uM_2-0001:0420-0411	4.168	5.883	1.252
Eps15_7uM_Dab2_320_495_5uM_2-0002:0058-0149	5.975	19.314				Eps15_7uM_Dab2_320_495_5uM_2-0001:0058-0149	5.975	7.465
Eps15_7uM_Dab2_320_495_5uM_2-0002:0058-0169	5.975	7.384	2.616			Eps15_7uM_Dab2_320_495_5uM_2-0001:0058-0169	5.975	6.209	1.202
Eps15_7uM_Dab2_320_495_5uM_2-0002:0022-0220	10.838	15.154				Eps15_7uM_Dab2_320_495_5uM_2-0001:0022-0220	10.838	6.808
Eps15_7uM_Dab2_320_495_5uM_2-0002:0022-0240	10.838	7.314	2.072			Eps15_7uM_Dab2_320_495_5uM_2-0001:0022-0240	10.838	6.263	1.087
Eps15_7uM_Dab2_320_495_5uM_2-0002:0035-0283	4.794	28.768				Eps15_7uM_Dab2_320_495_5uM_2-0001:0035-0283	4.794	8.246
Eps15_7uM_Dab2_320_495_5uM_2-0002:0052-0283	4.794	7.217	3.986			Eps15_7uM_Dab2_320_495_5uM_2-0001:0052-0283	4.794	6.203	1.329
Eps15_7uM_Dab2_320_495_5uM_2-0002:0156-0351	11.532	27.018				Eps15_7uM_Dab2_320_495_5uM_2-0001:0156-0351	11.532	8.295
Eps15_7uM_Dab2_320_495_5uM_2-0002:0132-0352	11.532	7.283	3.71			Eps15_7uM_Dab2_320_495_5uM_2-0001:0132-0352	11.532	6.229	1.332
Eps15_7uM_Dab2_320_495_5uM_2-0002:0227-0415	10.838	18.609				Eps15_7uM_Dab2_320_495_5uM_2-0001:0227-0415	10.838	7.327
Eps15_7uM_Dab2_320_495_5uM_2-0002:0252-0415	10.838	7.212	2.58			Eps15_7uM_Dab2_320_495_5uM_2-0001:0252-0415	10.838	6.141	1.193
Eps15_7uM_Dab2_320_495_5uM_2-0002:0200-0262	15.84	13.912				Eps15_7uM_Dab2_320_495_5uM_2-0001:0200-0262	15.84	6.803
Eps15_7uM_Dab2_320_495_5uM_2-0002:0235-0262	15.84	7.259	1.917			Eps15_7uM_Dab2_320_495_5uM_2-0001:0235-0262	15.84	6.136	1.109
Eps15_7uM_Dab2_320_495_5uM_2-0002:0142-0261	4.168	16.617				Eps15_7uM_Dab2_320_495_5uM_2-0001:0142-0261	4.168	7.4
Eps15_7uM_Dab2_320_495_5uM_2-0002:0142-0279	4.168	7.25	2.292			Eps15_7uM_Dab2_320_495_5uM_2-0001:0142-0279	4.168	6.167	1.2
Eps15_7uM_Dab2_320_495_5uM_2-0002:0362-0489	10.838	29.782				Eps15_7uM_Dab2_320_495_5uM_2-0001:0362-0489	10.838	7.577
Eps15_7uM_Dab2_320_495_5uM_2-0002:0382-0489	10.838	7.244	4.111			Eps15_7uM_Dab2_320_495_5uM_2-0001:0382-0489	10.838	5.981	1.267
Eps15_7uM_Dab2_320_495_5uM_2-0002:0119-0099	8.754	15.198				Eps15_7uM_Dab2_320_495_5uM_2-0001:0119-0099	8.754	7.278
Eps15_7uM_Dab2_320_495_5uM_2-0002:0139-0099	8.754	7.349	2.068			Eps15_7uM_Dab2_320_495_5uM_2-0001:0139-0099	8.754	6.151	1.183

## Sheet: Eps15_7_Dab2_7
Red channel						Green channel
File name:ROI	Area (μm2)	Intensity	Ratio			File name:ROI	Area (μm2)	Intensity	Ratio
Eps15_7uM_Dab2_320_495_7uM_3-0002:0093-0150	24.246	117.146				Eps15_7uM_Dab2_320_495_7uM_3-0001:0093-0150	24.246	23.501
Eps15_7uM_Dab2_320_495_7uM_3-0002:0058-0150	24.246	7.404	15.822			Eps15_7uM_Dab2_320_495_7uM_3-0001:0058-0150	24.246	7.415	3.169
Eps15_7uM_Dab2_320_495_7uM_3-0002:0167-0176	7.989	44.052				Eps15_7uM_Dab2_320_495_7uM_3-0001:0167-0176	7.989	12.748
Eps15_7uM_Dab2_320_495_7uM_3-0002:0167-0196	7.989	7.409	5.946			Eps15_7uM_Dab2_320_495_7uM_3-0001:0167-0196	7.989	7.278	1.752
Eps15_7uM_Dab2_320_495_7uM_3-0002:0255-0206	6.739	50.33				Eps15_7uM_Dab2_320_495_7uM_3-0001:0255-0206	6.739	15.021
Eps15_7uM_Dab2_320_495_7uM_3-0002:0235-0206	6.739	7.34	6.857			Eps15_7uM_Dab2_320_495_7uM_3-0001:0235-0206	6.739	7.402	2.029
Eps15_7uM_Dab2_320_495_7uM_3-0002:0220-0300	5.488	57.544				Eps15_7uM_Dab2_320_495_7uM_3-0001:0220-0300	5.488	16.241
Eps15_7uM_Dab2_320_495_7uM_3-0002:0203-0300	5.488	7.696	7.477			Eps15_7uM_Dab2_320_495_7uM_3-0001:0203-0300	5.488	7.253	2.239
Eps15_7uM_Dab2_320_495_7uM_3-0002:0256-0058	9.518	53.204				Eps15_7uM_Dab2_320_495_7uM_3-0001:0256-0058	9.518	14.803
Eps15_7uM_Dab2_320_495_7uM_3-0002:0256-0073	9.518	7.416	7.174			Eps15_7uM_Dab2_320_495_7uM_3-0001:0256-0073	9.518	7.35	2.014
Eps15_7uM_Dab2_320_495_7uM_3-0002:0356-0038	11.532	32.584				Eps15_7uM_Dab2_320_495_7uM_3-0001:0356-0038	11.532	11.235
Eps15_7uM_Dab2_320_495_7uM_3-0002:0356-0018	11.532	7.572	4.303			Eps15_7uM_Dab2_320_495_7uM_3-0001:0356-0018	11.532	7.127	1.576
Eps15_7uM_Dab2_320_495_7uM_3-0002:0348-0103	15.631	135.578				Eps15_7uM_Dab2_320_495_7uM_3-0001:0348-0103	15.631	25.973
Eps15_7uM_Dab2_320_495_7uM_3-0002:0345-0082	15.631	7.471	18.147			Eps15_7uM_Dab2_320_495_7uM_3-0001:0345-0082	15.631	7.116	3.65
Eps15_7uM_Dab2_320_495_7uM_3-0002:0397-0253	15.006	99.898				Eps15_7uM_Dab2_320_495_7uM_3-0001:0397-0253	15.006	22.231
Eps15_7uM_Dab2_320_495_7uM_3-0002:0401-0277	15.006	7.324	13.64			Eps15_7uM_Dab2_320_495_7uM_3-0001:0401-0277	15.006	7.051	3.153
Eps15_7uM_Dab2_320_495_7uM_3-0002:0426-0257	10.143	65.911				Eps15_7uM_Dab2_320_495_7uM_3-0001:0426-0257	10.143	17.055
Eps15_7uM_Dab2_320_495_7uM_3-0002:0427-0273	10.143	7.384	8.926			Eps15_7uM_Dab2_320_495_7uM_3-0001:0427-0273	10.143	6.945	2.456
Eps15_7uM_Dab2_320_495_7uM_3-0002:0460-0365	7.781	73.339				Eps15_7uM_Dab2_320_495_7uM_3-0001:0460-0365	7.781	17.839
Eps15_7uM_Dab2_320_495_7uM_3-0002:0440-0365	7.781	7.25	10.116			Eps15_7uM_Dab2_320_495_7uM_3-0001:0440-0365	7.781	7.062	2.526
Eps15_7uM_Dab2_320_495_7uM_3-0002:0160-0019	14.45	95.769				Eps15_7uM_Dab2_320_495_7uM_3-0001:0160-0019	14.45	20.096
Eps15_7uM_Dab2_320_495_7uM_3-0002:0160-0041	14.45	7.303	13.114			Eps15_7uM_Dab2_320_495_7uM_3-0001:0160-0041	14.45	7.37	2.727
Eps15_7uM_Dab2_320_495_7uM_3-0002:0106-0078	12.297	102.48				Eps15_7uM_Dab2_320_495_7uM_3-0001:0106-0078	12.297	20.605
Eps15_7uM_Dab2_320_495_7uM_3-0002:0132-0078	12.297	7.384	13.879			Eps15_7uM_Dab2_320_495_7uM_3-0001:0132-0078	12.297	7.429	2.774
Eps15_7uM_Dab2_320_495_7uM_3-0002:0181-0107	14.45	135.971				Eps15_7uM_Dab2_320_495_7uM_3-0001:0181-0107	14.45	26.409
Eps15_7uM_Dab2_320_495_7uM_3-0002:0156-0107	14.45	7.543	18.026			Eps15_7uM_Dab2_320_495_7uM_3-0001:0156-0107	14.45	7.356	3.59
Eps15_7uM_Dab2_320_495_7uM_3-0002:0180-0120	19.035	111.584				Eps15_7uM_Dab2_320_495_7uM_3-0001:0180-0120	19.035	22.015
Eps15_7uM_Dab2_320_495_7uM_3-0002:0160-0129	19.035	8.223	13.57			Eps15_7uM_Dab2_320_495_7uM_3-0001:0160-0129	19.035	7.507	2.933
Eps15_7uM_Dab2_320_495_7uM_3-0002:0191-0461	20.842	127.86				Eps15_7uM_Dab2_320_495_7uM_3-0001:0191-0461	20.842	25.94
Eps15_7uM_Dab2_320_495_7uM_3-0002:0169-0461	20.842	7.44	17.185			Eps15_7uM_Dab2_320_495_7uM_3-0001:0169-0461	20.842	7.16	3.623
Eps15_7uM_Dab2_320_495_7uM_3-0002:0215-0361	4.168	58.667				Eps15_7uM_Dab2_320_495_7uM_3-0001:0215-0361	4.168	15.267
Eps15_7uM_Dab2_320_495_7uM_3-0002:0201-0361	4.168	7.383	7.946			Eps15_7uM_Dab2_320_495_7uM_3-0001:0201-0361	4.168	7.2	2.12
Eps15_7uM_Dab2_320_495_7uM_3-0002:0429-0464	20.842	81.057				Eps15_7uM_Dab2_320_495_7uM_3-0001:0429-0464	20.842	18.063
Eps15_7uM_Dab2_320_495_7uM_3-0002:0429-0436	20.842	7.207	11.247			Eps15_7uM_Dab2_320_495_7uM_3-0001:0429-0436	20.842	6.93	2.606
Eps15_7uM_Dab2_320_495_7uM_3-0002:0063-0453	13.339	119.844				Eps15_7uM_Dab2_320_495_7uM_3-0001:0063-0453	13.339	24.51
Eps15_7uM_Dab2_320_495_7uM_3-0002:0043-0464	13.339	7.286	16.449			Eps15_7uM_Dab2_320_495_7uM_3-0001:0043-0464	13.339	7.344	3.337
Eps15_7uM_Dab2_320_495_7uM_3-0002:0121-0368	6.739	36.99				Eps15_7uM_Dab2_320_495_7uM_3-0001:0121-0368	6.739	13.134
Eps15_7uM_Dab2_320_495_7uM_3-0002:0137-0368	6.739	7.485	4.942			Eps15_7uM_Dab2_320_495_7uM_3-0001:0137-0368	6.739	7.371	1.782
Eps15_7uM_Dab2_320_495_7uM_4-0002:0113-0140	8.615	83.202				Eps15_7uM_Dab2_320_495_7uM_4-0001:0113-0140	8.615	19.645
Eps15_7uM_Dab2_320_495_7uM_4-0002:0102-0154	8.615	7.726	10.769			Eps15_7uM_Dab2_320_495_7uM_4-0001:0102-0154	8.615	7.435	2.642
Eps15_7uM_Dab2_320_495_7uM_4-0002:0118-0125	14.45	107.399				Eps15_7uM_Dab2_320_495_7uM_4-0001:0118-0125	14.45	23.226
Eps15_7uM_Dab2_320_495_7uM_4-0002:0118-0100	14.45	7.476	14.366			Eps15_7uM_Dab2_320_495_7uM_4-0001:0118-0100	14.45	7.413	3.133
Eps15_7uM_Dab2_320_495_7uM_4-0002:0198-0057	20.355	111.198				Eps15_7uM_Dab2_320_495_7uM_4-0001:0198-0057	20.355	22.294
Eps15_7uM_Dab2_320_495_7uM_4-0002:0169-0057	20.355	7.382	15.063			Eps15_7uM_Dab2_320_495_7uM_4-0001:0169-0057	20.355	7.375	3.023
Eps15_7uM_Dab2_320_495_7uM_4-0002:0041-0177	10.143	58.671				Eps15_7uM_Dab2_320_495_7uM_4-0001:0041-0177	10.143	16.432
Eps15_7uM_Dab2_320_495_7uM_4-0002:0018-0177	10.143	7.397	7.932			Eps15_7uM_Dab2_320_495_7uM_4-0001:0018-0177	10.143	7.39	2.224
Eps15_7uM_Dab2_320_495_7uM_4-0002:0067-0089	7.781	88.491				Eps15_7uM_Dab2_320_495_7uM_4-0001:0067-0089	7.781	19.036
Eps15_7uM_Dab2_320_495_7uM_4-0002:0082-0095	7.781	7.438	11.897			Eps15_7uM_Dab2_320_495_7uM_4-0001:0082-0095	7.781	7.411	2.569
Eps15_7uM_Dab2_320_495_7uM_4-0002:0186-0313	10.143	76.795				Eps15_7uM_Dab2_320_495_7uM_4-0001:0186-0313	10.143	18.589
Eps15_7uM_Dab2_320_495_7uM_4-0002:0209-0313	10.143	7.308	10.508			Eps15_7uM_Dab2_320_495_7uM_4-0001:0209-0313	10.143	7.329	2.536
Eps15_7uM_Dab2_320_495_7uM_4-0002:0190-0272	10.838	106.122				Eps15_7uM_Dab2_320_495_7uM_4-0001:0190-0272	10.838	21.962
Eps15_7uM_Dab2_320_495_7uM_4-0002:0216-0272	10.838	7.256	14.625			Eps15_7uM_Dab2_320_495_7uM_4-0001:0216-0272	10.838	7.288	3.013
Eps15_7uM_Dab2_320_495_7uM_4-0002:0126-0364	10.143	86.959				Eps15_7uM_Dab2_320_495_7uM_4-0001:0126-0364	10.143	20.034
Eps15_7uM_Dab2_320_495_7uM_4-0002:0103-0364	10.143	7.308	11.899			Eps15_7uM_Dab2_320_495_7uM_4-0001:0103-0364	10.143	7.425	2.698
Eps15_7uM_Dab2_320_495_7uM_4-0002:0183-0372	15.006	109.537				Eps15_7uM_Dab2_320_495_7uM_4-0001:0183-0372	15.006	24.866
Eps15_7uM_Dab2_320_495_7uM_4-0002:0187-0394	15.006	7.463	14.677			Eps15_7uM_Dab2_320_495_7uM_4-0001:0187-0394	15.006	7.19	3.458
Eps15_7uM_Dab2_320_495_7uM_4-0002:0216-0371	9.518	65.547				Eps15_7uM_Dab2_320_495_7uM_4-0001:0216-0371	9.518	17.818
Eps15_7uM_Dab2_320_495_7uM_4-0002:0216-0392	9.518	7.474	8.77			Eps15_7uM_Dab2_320_495_7uM_4-0001:0216-0392	9.518	7.226	2.466
Eps15_7uM_Dab2_320_495_7uM_4-0002:0242-0388	15.006	67.495				Eps15_7uM_Dab2_320_495_7uM_4-0001:0242-0388	15.006	16.796
Eps15_7uM_Dab2_320_495_7uM_4-0002:0267-0388	15.006	7.532	8.961			Eps15_7uM_Dab2_320_495_7uM_4-0001:0267-0388	15.006	7.301	2.301
Eps15_7uM_Dab2_320_495_7uM_4-0002:0484-0374	10.838	87.237				Eps15_7uM_Dab2_320_495_7uM_4-0001:0484-0374	10.838	21.186
Eps15_7uM_Dab2_320_495_7uM_4-0002:0458-0374	10.838	7.141	12.216			Eps15_7uM_Dab2_320_495_7uM_4-0001:0458-0374	10.838	6.84	3.097
Eps15_7uM_Dab2_320_495_7uM_4-0002:0455-0335	6.739	42.041				Eps15_7uM_Dab2_320_495_7uM_4-0001:0455-0335	6.739	13.577
Eps15_7uM_Dab2_320_495_7uM_4-0002:0443-0345	6.739	7.309	5.752			Eps15_7uM_Dab2_320_495_7uM_4-0001:0443-0345	6.739	6.948	1.954
Eps15_7uM_Dab2_320_495_7uM_4-0002:0382-0334	8.615	47.718				Eps15_7uM_Dab2_320_495_7uM_4-0001:0382-0334	8.615	14.403
Eps15_7uM_Dab2_320_495_7uM_4-0002:0382-0353	8.615	7.476	6.383			Eps15_7uM_Dab2_320_495_7uM_4-0001:0382-0353	8.615	7.121	2.023
Eps15_7uM_Dab2_320_495_7uM_4-0002:0339-0404	7.989	68.426				Eps15_7uM_Dab2_320_495_7uM_4-0001:0339-0404	7.989	15.939
Eps15_7uM_Dab2_320_495_7uM_4-0002:0359-0404	7.989	7.13	9.597			Eps15_7uM_Dab2_320_495_7uM_4-0001:0359-0404	7.989	7.104	2.244
Eps15_7uM_Dab2_320_495_7uM_4-0002:0372-0155	17.785	77.598				Eps15_7uM_Dab2_320_495_7uM_4-0001:0372-0155	17.785	18.02
Eps15_7uM_Dab2_320_495_7uM_4-0002:0353-0167	17.785	7.609	10.198			Eps15_7uM_Dab2_320_495_7uM_4-0001:0353-0167	17.785	7.234	2.491
Eps15_7uM_Dab2_320_495_7uM_4-0002:0340-0210	14.381	75.86				Eps15_7uM_Dab2_320_495_7uM_4-0001:0340-0210	14.381	18.329
Eps15_7uM_Dab2_320_495_7uM_4-0002:0340-0238	14.381	7.56	10.034			Eps15_7uM_Dab2_320_495_7uM_4-0001:0340-0238	14.381	7.285	2.516
Eps15_7uM_Dab2_320_495_7uM_4-0002:0436-0015	15.631	91.356				Eps15_7uM_Dab2_320_495_7uM_4-0001:0436-0015	15.631	19.502
Eps15_7uM_Dab2_320_495_7uM_4-0002:0418-0029	15.631	7.511	12.163			Eps15_7uM_Dab2_320_495_7uM_4-0001:0418-0029	15.631	6.893	2.829
Eps15_7uM_Dab2_320_495_7uM_4-0002:0049-0086	7.225	52.827				Eps15_7uM_Dab2_320_495_7uM_4-0001:0049-0086	7.225	14.635
Eps15_7uM_Dab2_320_495_7uM_4-0002:0048-0069	7.225	7.462	7.079			Eps15_7uM_Dab2_320_495_7uM_4-0001:0048-0069	7.225	7.385	1.982
Eps15_7uM_Dab2_320_495_7uM_4-0002:0076-0075	16.534	54.239				Eps15_7uM_Dab2_320_495_7uM_4-0001:0076-0075	16.534	14.769
Eps15_7uM_Dab2_320_495_7uM_4-0002:0076-0053	16.534	7.529	7.204			Eps15_7uM_Dab2_320_495_7uM_4-0001:0076-0053	16.534	7.424	1.989
Eps15_7uM_Dab2_320_495_7uM_4-0002:0134-0223	16.534	136.706				Eps15_7uM_Dab2_320_495_7uM_4-0001:0134-0223	16.534	27.639
Eps15_7uM_Dab2_320_495_7uM_4-0002:0125-0199	16.534	7.357	18.582			Eps15_7uM_Dab2_320_495_7uM_4-0001:0125-0199	16.534	7.42	3.725
Eps15_7uM_Dab2_320_495_7uM_4-0002:0120-0170	7.225	79.615				Eps15_7uM_Dab2_320_495_7uM_4-0001:0120-0170	7.225	18.606
Eps15_7uM_Dab2_320_495_7uM_4-0002:0103-0173	7.225	7.452	10.684			Eps15_7uM_Dab2_320_495_7uM_4-0001:0103-0173	7.225	7.51	2.477
Eps15_7uM_Dab2_320_495_7uM_4-0002:0256-0295	13.339	33.375				Eps15_7uM_Dab2_320_495_7uM_4-0001:0256-0295	13.339	11.573
Eps15_7uM_Dab2_320_495_7uM_4-0002:0256-0316	13.339	7.833	4.261			Eps15_7uM_Dab2_320_495_7uM_4-0001:0256-0316	13.339	7.38	1.568
Eps15_7uM_Dab2_320_495_7uM_4-0002:0432-0183	7.781	97.732				Eps15_7uM_Dab2_320_495_7uM_4-0001:0432-0183	7.781	20.795
Eps15_7uM_Dab2_320_495_7uM_4-0002:0449-0182	7.781	7.223	13.531			Eps15_7uM_Dab2_320_495_7uM_4-0001:0449-0182	7.781	7.071	2.941
Eps15_7uM_Dab2_320_495_7uM_4-0002:0450-0240	7.225	44.106				Eps15_7uM_Dab2_320_495_7uM_4-0001:0450-0240	7.225	14.01
Eps15_7uM_Dab2_320_495_7uM_4-0002:0450-0259	7.225	7.192	6.133			Eps15_7uM_Dab2_320_495_7uM_4-0001:0450-0259	7.225	6.99	2.004
Eps15_7uM_Dab2_320_495_7uM_4-0002:0040-0326	8.615	50.177				Eps15_7uM_Dab2_320_495_7uM_4-0001:0040-0326	8.615	15.298
Eps15_7uM_Dab2_320_495_7uM_4-0002:0056-0326	8.615	7.435	6.749			Eps15_7uM_Dab2_320_495_7uM_4-0001:0056-0326	8.615	7.46	2.051
Eps15_7uM_Dab2_320_495_7uM_4-0002:0017-0460	7.225	70.692				Eps15_7uM_Dab2_320_495_7uM_4-0001:0017-0460	7.225	16.885
Eps15_7uM_Dab2_320_495_7uM_4-0002:0033-0460	7.225	7.317	9.661			Eps15_7uM_Dab2_320_495_7uM_4-0001:0033-0460	7.225	7.25	2.329
Eps15_7uM_Dab2_320_495_7uM_4-0002:0278-0078	11.532	62.783				Eps15_7uM_Dab2_320_495_7uM_4-0001:0278-0078	11.532	15.711
Eps15_7uM_Dab2_320_495_7uM_4-0002:0257-0078	11.532	7.572	8.291			Eps15_7uM_Dab2_320_495_7uM_4-0001:0257-0078	11.532	7.289	2.155
Eps15_7uM_Dab2_320_495_7uM_5-0002:0096-0384	11.532	142.482				Eps15_7uM_Dab2_320_495_7uM_5-0001:0096-0384	11.532	29.699
Eps15_7uM_Dab2_320_495_7uM_5-0002:0096-0404	11.532	7.38	19.307			Eps15_7uM_Dab2_320_495_7uM_5-0001:0096-0404	11.532	7.325	4.054
Eps15_7uM_Dab2_320_495_7uM_5-0002:0069-0384	9.518	143.847				Eps15_7uM_Dab2_320_495_7uM_5-0001:0069-0384	9.518	28.964
Eps15_7uM_Dab2_320_495_7uM_5-0002:0069-0360	9.518	7.511	19.152			Eps15_7uM_Dab2_320_495_7uM_5-0001:0069-0360	9.518	7.577	3.823
Eps15_7uM_Dab2_320_495_7uM_5-0002:0286-0368	10.143	136.301				Eps15_7uM_Dab2_320_495_7uM_5-0001:0286-0368	10.143	33.021
Eps15_7uM_Dab2_320_495_7uM_5-0002:0304-0368	10.143	7.281	18.72			Eps15_7uM_Dab2_320_495_7uM_5-0001:0304-0368	10.143	7.199	4.587
Eps15_7uM_Dab2_320_495_7uM_5-0002:0449-0315	15.006	147.681				Eps15_7uM_Dab2_320_495_7uM_5-0001:0449-0315	15.006	36.931
Eps15_7uM_Dab2_320_495_7uM_5-0002:0427-0315	15.006	7.296	20.241			Eps15_7uM_Dab2_320_495_7uM_5-0001:0427-0315	15.006	7.088	5.21
Eps15_7uM_Dab2_320_495_7uM_5-0002:0376-0160	10.838	167.859				Eps15_7uM_Dab2_320_495_7uM_5-0001:0376-0160	10.838	41.526
Eps15_7uM_Dab2_320_495_7uM_5-0002:0355-0160	10.838	7.436	22.574			Eps15_7uM_Dab2_320_495_7uM_5-0001:0355-0160	10.838	7.256	5.723
Eps15_7uM_Dab2_320_495_7uM_5-0002:0243-0038	7.225	156.875				Eps15_7uM_Dab2_320_495_7uM_5-0001:0243-0038	7.225	32.51
Eps15_7uM_Dab2_320_495_7uM_5-0002:0259-0038	7.225	7.26	21.608			Eps15_7uM_Dab2_320_495_7uM_5-0001:0259-0038	7.225	7.365	4.414
Eps15_7uM_Dab2_320_495_7uM_5-0002:0160-0291	7.989	171.461				Eps15_7uM_Dab2_320_495_7uM_5-0001:0160-0291	7.989	36.896
Eps15_7uM_Dab2_320_495_7uM_5-0002:0160-0269	7.989	11.235	15.261			Eps15_7uM_Dab2_320_495_7uM_5-0001:0160-0269	7.989	8.174	4.514
Eps15_7uM_Dab2_320_495_7uM_5-0002:0203-0292	7.781	158.732				Eps15_7uM_Dab2_320_495_7uM_5-0001:0203-0292	7.781	36.018
Eps15_7uM_Dab2_320_495_7uM_5-0002:0203-0275	7.781	7.705	20.601			Eps15_7uM_Dab2_320_495_7uM_5-0001:0203-0275	7.781	7.321	4.92
Eps15_7uM_Dab2_320_495_7uM_5-0002:0017-0105	6.739	149.938				Eps15_7uM_Dab2_320_495_7uM_5-0001:0017-0105	6.739	31.103
Eps15_7uM_Dab2_320_495_7uM_5-0002:0038-0105	6.739	7.278	20.602			Eps15_7uM_Dab2_320_495_7uM_5-0001:0038-0105	6.739	7.557	4.116
Eps15_7uM_Dab2_320_495_7uM_5-0002:0200-0393	9.518	128.088				Eps15_7uM_Dab2_320_495_7uM_5-0001:0200-0393	9.518	31.569
Eps15_7uM_Dab2_320_495_7uM_5-0002:0200-0416	9.518	7.46	17.17			Eps15_7uM_Dab2_320_495_7uM_5-0001:0200-0416	9.518	7.35	4.295
Eps15_7uM_Dab2_320_495_7uM_5-0002:0155-0463	13.339	139.156				Eps15_7uM_Dab2_320_495_7uM_5-0001:0155-0463	13.339	32
Eps15_7uM_Dab2_320_495_7uM_5-0002:0155-0487	13.339	7.339	18.961			Eps15_7uM_Dab2_320_495_7uM_5-0001:0155-0487	13.339	7.224	4.43
Eps15_7uM_Dab2_320_495_7uM_5-0002:0090-0127	12.297	72.921				Eps15_7uM_Dab2_320_495_7uM_5-0001:0090-0127	12.297	17.802
Eps15_7uM_Dab2_320_495_7uM_5-0002:0090-0104	12.297	7.271	10.029			Eps15_7uM_Dab2_320_495_7uM_5-0001:0090-0104	12.297	7.407	2.403
Eps15_7uM_Dab2_320_495_7uM_5-0002:0402-0188	10.143	49.897				Eps15_7uM_Dab2_320_495_7uM_5-0001:0402-0188	10.143	17.89
Eps15_7uM_Dab2_320_495_7uM_5-0002:0383-0188	10.143	7.281	6.853			Eps15_7uM_Dab2_320_495_7uM_5-0001:0383-0188	10.143	7.103	2.519
Eps15_7uM_Dab2_320_495_7uM_5-0002:0220-0200	10.49	52.331				Eps15_7uM_Dab2_320_495_7uM_5-0001:0220-0200	10.49	17.02
Eps15_7uM_Dab2_320_495_7uM_5-0002:0221-0224	10.49	7.417	7.056			Eps15_7uM_Dab2_320_495_7uM_5-0001:0221-0224	10.49	7.477	2.276
Eps15_7uM_Dab2_320_495_7uM_5-0002:0243-0288	15.006	57.852				Eps15_7uM_Dab2_320_495_7uM_5-0001:0243-0288	15.006	16.537
Eps15_7uM_Dab2_320_495_7uM_5-0002:0262-0288	15.006	7.222	8.011			Eps15_7uM_Dab2_320_495_7uM_5-0001:0262-0288	15.006	7.231	2.287
Eps15_7uM_Dab2_320_495_7uM_5-0002:0230-0273	5.558	74.138				Eps15_7uM_Dab2_320_495_7uM_5-0001:0230-0273	5.558	18.913
Eps15_7uM_Dab2_320_495_7uM_5-0002:0230-0257	5.558	7.55	9.82			Eps15_7uM_Dab2_320_495_7uM_5-0001:0230-0257	5.558	7.425	2.547
Eps15_7uM_Dab2_320_495_7uM_5-0002:0277-0413	12.297	61.203				Eps15_7uM_Dab2_320_495_7uM_5-0001:0277-0413	12.297	18.068
Eps15_7uM_Dab2_320_495_7uM_5-0002:0301-0413	12.297	7.169	8.537			Eps15_7uM_Dab2_320_495_7uM_5-0001:0301-0413	12.297	7.215	2.504
Eps15_7uM_Dab2_320_495_7uM_5-0002:0133-0028	9.518	43.679				Eps15_7uM_Dab2_320_495_7uM_5-0001:0133-0028	9.518	14.584
Eps15_7uM_Dab2_320_495_7uM_5-0002:0133-0050	9.518	7.336	5.954			Eps15_7uM_Dab2_320_495_7uM_5-0001:0133-0050	9.518	7.431	1.963
Eps15_7uM_Dab2_320_495_7uM_5-0002:0473-0438	10.212	91.483				Eps15_7uM_Dab2_320_495_7uM_5-0001:0473-0438	10.212	24.204
Eps15_7uM_Dab2_320_495_7uM_5-0002:0473-0457	10.212	7.02	13.032			Eps15_7uM_Dab2_320_495_7uM_5-0001:0473-0457	10.212	6.844	3.537
Eps15_7uM_Dab2_320_495_7uM_5-0002:0165-0191	7.781	65.429				Eps15_7uM_Dab2_320_495_7uM_5-0001:0165-0191	7.781	18.045
Eps15_7uM_Dab2_320_495_7uM_5-0002:0165-0211	7.781	7.357	8.893			Eps15_7uM_Dab2_320_495_7uM_5-0001:0165-0211	7.781	7.438	2.426
Eps15_7uM_Dab2_320_495_7uM_5-0002:0259-0339	5.558	43.25				Eps15_7uM_Dab2_320_495_7uM_5-0001:0259-0339	5.558	15.35
Eps15_7uM_Dab2_320_495_7uM_5-0002:0280-0339	5.558	7.188	6.017			Eps15_7uM_Dab2_320_495_7uM_5-0001:0280-0339	5.558	7.3	2.103
Eps15_7uM_Dab2_320_495_7uM_5-0002:0243-0330	12.297	54.78				Eps15_7uM_Dab2_320_495_7uM_5-0001:0243-0330	12.297	14.814
Eps15_7uM_Dab2_320_495_7uM_5-0002:0243-0355	12.297	7.271	7.534			Eps15_7uM_Dab2_320_495_7uM_5-0001:0243-0355	12.297	7.395	2.003
Eps15_7uM_Dab2_320_495_7uM_5-0002:0486-0036	12.227	89.193				Eps15_7uM_Dab2_320_495_7uM_5-0001:0486-0036	12.227	26.386
Eps15_7uM_Dab2_320_495_7uM_5-0002:0461-0036	12.227	7.261	12.284			Eps15_7uM_Dab2_320_495_7uM_5-0001:0461-0036	12.227	7.062	3.736
Eps15_7uM_Dab2_320_495_7uM_5-0002:0495-0043	7.225	103.231				Eps15_7uM_Dab2_320_495_7uM_5-0001:0495-0043	7.225	28.029
Eps15_7uM_Dab2_320_495_7uM_5-0002:0495-0061	7.225	7.096	14.548			Eps15_7uM_Dab2_320_495_7uM_5-0001:0495-0061	7.225	7.058	3.971
Eps15_7uM_Dab2_320_495_7uM_5-0002:0497-0131	10.838	78.526				Eps15_7uM_Dab2_320_495_7uM_5-0001:0497-0131	10.838	23.615
Eps15_7uM_Dab2_320_495_7uM_5-0002:0473-0131	10.838	7.128	11.017			Eps15_7uM_Dab2_320_495_7uM_5-0001:0473-0131	10.838	7.077	3.337

[truncated: 4 more sheets: Eps15_7_Dab2_10, Eps15_2_Dab2_7, Eps15_5_Dab2_7, Eps15_10_Dab2_7]
