# Supplementary material for: Promiscuous and multivalent interactions between Eps15 and partner protein Dab2 generate a complex interaction network
Source: Nat Commun. 2025 Aug 21;16:7783. doi: 10.1038/s41467-025-63090-1 (PMC12370899; doi:10.1038/s41467-025-63090-1)
Supplement: Supplementary file 4 — Source data [file 41467_2025_63090_MOESM4_ESM.zip › Source Data/source data.xlsx]

## Sheet: Figure 1
Figure 1D																			Figure 1E										Figure 1F
100μM Dab2 320-495 + 10%EH1, 25°C			100μM Dab2 320-495 + 20%EH1, 25°C			100μM Dab2 320-495 + 40%EH1, 25°C			100μM Dab2 320-495 + 70%EH1, 25°C			100μM Dab2 320-495 + 113%EH1, 25°C			100μM Dab2 320-495 + 230%EH1, 25°C				100μM Dab2 320-495 + 20%EH2, 25°C			100μM Dab2 320-495 + 40%EH2, 25°C			100μM Dab2 320-495 + 200%EH2, 25°C				100μM Dab2 320-495 + 10%EH3, 25°C			100μM Dab2 320-495 + 20%EH3, 25°C			100μM Dab2 320-495 + 40%EH3, 25°C			100μM Dab2 320-495 + 200%EH3, 25°C
AA number	CSPs (ppm)		AA number	CSPs (ppm)		AA number	CSPs (ppm)		AA number	CSPs (ppm)		AA number	CSPs (ppm)		AA number	CSPs (ppm)			AA number	CSPs (ppm)		AA number	CSPs (ppm)		AA number	CSPs (ppm)			AA number	CSPs (ppm)		AA number	CSPs (ppm)		AA number	CSPs (ppm)		AA number	CSPs (ppm)
320			320			320			320			320			320				320			320			320				320			320			320			320
321	0		321	0		321	0		321	0		321	0.01		321	0.01			321	0.02		321	0.02		321	0.01			321	0		321	0.01		321	0.01		321	0.01
322	0		322	0		322	0		322	0.01		322	0.01		322	0.02			322	0.02		322	0.02		322	0.01			322	0		322	0		322	0		322	0.01
323	0		323	0		323	0		323	0		323	0		323	0.02			323	0.02		323	0.02		323	0.01			323	0		323	0		323	0		323	0
324	0.01		324	0.01		324	0.01		324	0.01		324	0		324	0.01			324	0.02		324	0.02		324	0.02			324	0		324	0.01		324	0.01		324	0.01
325			325			325			325			325			325				325			325			325				325			325			325			325
326			326			326			326			326			326				326			326			326				326			326			326			326
327			327			327			327			327			327				327			327			327				327			327			327			327
328	0		328	0		328	0		328	0		328	0		328	0.01			328	0.03		328	0.03		328	0.02			328	0.01		328	0		328	0		328	0.01
329	0		329	0		329	0		329	0		329	0		329	0			329	0.02		329	0.02		329	0.02			329	0		329	0		329	0		329	0.01
330			330			330			330			330			330				330			330			330				330			330			330			330
331	0		331	0		331	0		331	0		331	0.01		331	0.01			331	0.03		331	0.03		331	0.02			331	0		331	0.01		331	0.01		331	0.02
332	0		332	0		332	0		332	0		332	0		332	0			332	0.03		332	0.03		332	0.01			332	0.02		332	0.02		332	0.02		332	0.02
333	0		333	0		333	0		333	0		333	0		333	0			333	0.03		333	0.03		333	0.02			333	0		333	0		333	0		333	0
334	0		334	0		334	0		334	0		334	0		334	0.01			334	0.02		334	0.02		334	0.02			334	0		334	0		334	0		334	0.01
335			335			335			335			335			335				335			335			335				335			335			335			335
336	0		336	0		336	0		336	0		336	0.01		336	0.02			336	0.03		336	0.03		336	0.02			336	0		336	0		336	0		336	0.02
337	0		337	0		337	0		337	0		337	0		337	0			337	0.02		337	0.02		337	0.02			337	0		337	0		337	0		337	0.03
338	0		338	0		338	0		338	0		338	0		338	0.01			338	0.02		338	0.02		338	0.03			338	0		338	0		338	0		338	0.01
339	0		339	0		339	0		339	0		339	0.01		339	0.04			339	0		339	0		339	0.03			339	0		339	0		339	0		339	0
340	0		340	0		340	0		340	0		340	0.01		340	0.02			340	0.02		340	0.02		340	0.03			340	0		340	0		340	0		340	0.01
341	0		341	0.01		341	0		341	0		341	0		341	0.01			341	0.02		341	0.02		341	0.08			341	0		341	0		341	0		341	0.03
342	0		342	0		342	0		342	0		342	0		342	0.01			342	0.03		342	0.03		342	0.09			342	0		342	0.01		342	0.03		342	0.11
343	0		343	0		343	0		343	0		343	0.01		343	0.02			343	0		343	0		343	0.04			343	0.02		343	0.01		343	0.01		343
344	0		344	0.01		344	0		344	0		344	0.01		344	0.01			344	0.03		344	0.04		344	0.16			344	0		344	0		344	0.01		344	0.08
345	0		345	0		345	0		345	0		345	0		345	0			345	0.03		345	0.03		345	0.08			345	0		345	0		345	0		345	0.04
346	0		346	0		346	0		346	0		346	0		346	0			346	0.01		346	0.01		346	0.09			346	0.01		346	0		346	0.01		346	0.05
347	0		347	0		347	0		347	0		347	0		347	0.02			347	0		347	0		347	0.05			347	0		347	0		347	0		347	0.04
348			348			348			348			348			348				348			348			348				348			348			348			348
349	0.02		349	0.02		349	0.02		349	0.02		349	0.02		349	0.02			349	0.05		349	0.05		349	0.03			349	0		349	0		349	0		349	0
350			350			350			350			350			350				350			350			350				350			350			350			350
351	0		351	0		351	0		351	0		351	0		351	0.01			351	0.02		351	0.02		351	0.04			351	0		351	0		351	0.01		351	0.04
352	0		352	0		352	0		352	0		352	0		352	0			352	0.03		352	0.03		352	0.03			352	0		352	0		352	0.01		352	0.02
353	0.01		353	0		353	0		353	0.02		353	0.02		353	0.02			353	0.03		353	0.03		353	0.01			353	0.02		353	0.02		353	0.02		353	0.02
354	0		354	0		354	0		354	0		354	0		354	0			354	0.03		354	0.03		354	0.03			354	0		354	0		354	0		354	0
355	0		355	0		355	0		355	0		355	0		355	0			355	0.03		355	0.03		355	0.02			355	0		355	0		355	0		355	0
356	0		356	0		356	0		356	0		356	0		356	0			356	0		356	0		356	0.01			356	0		356	0		356	0		356	0.02
357			357			357			357			357			357				357			357			357				357			357			357			357
358			358			358			358			358			358				358			358			358				358			358			358			358
359	0		359	0		359	0		359	0		359	0.02		359	0			359	0.01		359	0.01		359	0.04			359	0		359	0		359	0		359	0
360	0		360	0		360	0		360	0		360	0		360	0.01			360	0.03		360	0.03		360	0.02			360	0		360	0		360	0		360	0
361	0		361	0		361	0.01		361	0.01		361	0.01		361	0.01			361	0.03		361	0.03		361	0.02			361	0		361	0.01		361	0.01		361	0.01
362	0		362	0		362	0		362	0		362	0		362	0.01			362	0.03		362	0.03		362	0.04			362	0		362	0		362	0.01		362	0.02
363			363			363			363			363			363				363			363			363				363			363			363			363
364			364			364			364			364			364				364			364			364				364			364			364			364
365			365			365			365			365			365				365			365			365				365			365			365			365
366	0		366	0.01		366	0.02		366	0.03		366	0.05		366	0.11			366	0.01		366	0.01		366	0.14			366	0.02		366	0.01		366	0.04		366	0.28
367	0		367	0		367	0.01		367	0		367	0.01		367	0.02			367	0.02		367	0.02		367	0.02			367	0.01		367	0.01		367	0.01		367	0.05
368			368			368			368			368			368				368			368			368				368			368			368			368
369			369			369			369			369			369				369			369			369				369			369			369			369
370	0		370	0		370	0		370	0		370	0		370	0			370	0.02		370	0.02		370	0.03			370	0.01		370	0.01		370	0.01		370	0.01
371	0.01		371	0.01		371	0.01		371	0.01		371	0.01		371	0			371	0.03		371	0.03		371	0.03			371	0		371	0.01		371	0.01		371	0
372	0		372	0		372	0		372	0		372	0		372	0.01			372	0.02		372	0.02		372	0.03			372	0		372	0.01		372	0.01		372	0
373			373			373			373			373			373				373			373			373				373			373			373			373
374	0		374	0		374	0		374	0		374	0		374	0			374	0.03		374	0.03		374	0.03			374	0		374	0		374	0		374	0
375	0		375	0		375	0		375	0		375	0		375	0.01			375	0.03		375	0.03		375	0.02			375	0		375	0.01		375	0.01		375	0.01
376	0		376	0		376	0.01		376	0.01		376	0.01		376	0.01			376	0.03		376	0.03		376	0.02			376	0		376	0.01		376	0.01		376	0.01
377	0		377	0		377	0		377	0		377	0		377	0.01			377	0.03		377	0.03		377	0.02			377	0		377	0.01		377	0.01		377	0.01
378	0		378	0		378	0		378	0		378	0		378	0			378	0		378	0		378	0.01			378	0		378	0		378	0		378	0
379	0		379	0		379	0.01		379	0.01		379	0.01		379	0.01			379	0.03		379	0.03		379	0.07			379	0		379	0		379	0		379	0
380	0		380	0		380	0		380	0		380	0		380	0			380	0.03		380	0.03		380	0.02			380	0		380	0		380	0.01		380	0.01
381	0		381	0		381	0		381	0		381	0		381	0			381	0.02		381	0.02		381	0.02			381	0		381	0.01		381	0.01		381	0.01
382	0		382	0		382	0		382	0		382	0		382	0			382	0.02		382	0.02		382	0.02			382	0		382	0		382	0		382	0
383	0		383	0		383	0		383	0		383	0		383	0			383	0.03		383	0.03		383	0.02			383	0		383	0		383	0		383	0.01
384	0		384	0		384	0		384	0		384	0.01		384	0.03			384	0		384	0		384	0			384	0		384	0		384	0		384	0
385	0		385	0		385	0		385	0		385	0		385	0.01			385	0.03		385	0.03		385	0.03			385	0		385	0		385	0		385	0.01
386	0		386	0		386	0		386	0		386	0		386	0.01			386	0.03		386	0.03		386	0.02			386	0		386	0.01		386	0.01		386	0.01
387	0		387	0		387	0		387	0		387	0		387	0.01			387	0.02		387	0.02		387	0.02			387	0.01		387	0.01		387	0.01		387	0.01
388	0		388	0		388	0		388	0		388	0.01		388	0.02			388	0.02		388	0.02		388	0.01			388	0		388	0		388	0.02		388	0.02
389	0		389	0		389	0		389	0		389	0		389	0.01			389	0.02		389	0.02		389	0.02			389	0		389	0.01		389	0.01		389	0.03
390	0		390	0.01		390	0		390	0.01		390	0.02		390	0.02			390	0.03		390	0.03		390	0.03			390	0		390	0.01		390	0.01		390	0.01
391	0		391	0		391	0.01		391	0.01		391	0.02		391	0.03			391	0.02		391	0.02		391	0.01			391	0		391	0.01		391	0.01		391	0.02
392	0		392	0		392	0		392	0		392	0.01		392	0.01			392	0.02		392	0.02		392	0.04			392	0		392	0		392	0.01		392	0.02
393	0		393	0.01		393	0.01		393	0.02		393	0.04		393	0.07			393	0.03		393	0.03		393	0.07			393	0.03		393	0.06		393	0.13		393
394	0		394	0.01		394	0.02		394	0.03		394	0.05		394	0.09			394	0.05		394	0.08		394	0.22			394	0.02		394	0.03		394	0.06		394	0.24
395			395			395			395			395			395				395			395			395				395			395			395			395
396	0.04		396	0.07		396	0.14		396	0.21		396	0.32		396	0.61			396	0.06		396	0.15		396	0.65			396	0.02		396	0.04		396	0.08		396	0.34
397			397			397			397			397			397				397			397			397				397			397			397			397
398	0.04		398	0.07		398	0.13		398	0.21		398	0.34		398	0.55			398	0.18		398	0.31		398				398	0.02		398	0.02		398	0.07		398	0.44
399	0.08		399	0.14		399	0.31		399	0.47		399			399				399	0.23		399	0.37		399				399	0.04		399	0.06		399	0.13		399	0.81
400	0.02		400	0.04		400	0.07		400	0.12		400	0.19		400	0.31			400	0.09		400	0.15		400	0.56			400	0.01		400	0.03		400	0.06		400	0.24
401	0		401	0.01		401	0.01		401	0.01		401	0.02		401	0.03			401	0.03		401	0.05		401	0.09			401	0		401	0.01		401	0.02		401	0.05
402			402			402			402			402			402				402			402			402				402			402			402			402
403			403			403			403			403			403				403			403			403				403			403			403			403
404	0		404	0		404	0		404	0.01		404	0.01		404	0.01			404	0.03		404	0.03		404	0.03			404	0		404	0.01		404	0.01		404	0.01
405	0		405	0		405	0		405	0		405	0.01		405	0.01			405	0.03		405	0.03		405	0.02			405	0		405	0.01		405	0.01		405	0.01
406	0		406	0.01		406	0.02		406	0.02		406	0.02		406	0.01			406	0.03		406	0.04		406	0.04			406	0		406	0.01		406	0.01		406	0.01
407	0		407	0		407	0		407	0		407	0		407	0.01			407	0.02		407	0.02		407	0.01			407	0		407	0.01		407	0.01		407	0.01
408	0		408	0		408	0		408	0.01		408	0.01		408	0.02			408	0.03		408	0.03		408	0.01			408	0		408	0		408	0		408	0.01
409	0.01		409	0.01		409	0.01		409	0.01		409	0.02		409	0.03			409	0.03		409	0.03		409	0.02			409	0		409	0.01		409	0.01		409	0.01
410	0		410	0		410	0		410	0		410	0		410	0.01			410	0.03		410	0.03		410	0.01			410	0		410	0		410	0		410	0
411	0		411	0		411	0		411	0		411	0		411	0.01			411	0.03		411	0.02		411	0.02			411	0		411	0.01		411	0.01		411	0.01
412	0		412	0		412	0		412	0		412	0		412	0.01			412	0.02		412	0.02		412	0.02			412	0		412	0.01		412	0.01		412	0.01
413	0		413	0		413	0		413	0.01		413	0.01		413	0.02			413	0.02		413	0.03		413	0.01			413	0		413	0.01		413	0.01		413	0.01
414			414			414			414			414			414				414			414			414				414			414			414			414
415	0		415	0		415	0.01		415	0.01		415	0.01		415	0.02			415	0.02		415	0.03		415	0.01			415	0		415	0		415	0		415	0
416	0		416	0.01		416	0		416	0		416	0		416	0.01			416	0.02		416	0.03		416	0.02			416	0		416	0		416	0		416	0.01
417	0		417	0		417	0.01		417	0.01		417	0.01		417	0.01			417	0.02		417	0.02		417	0.01			417	0		417	0.01		417	0.01		417	0.01
418	0		418	0		418	0		418	0		418	0		418	0			418	0.03		418	0.03		418	0.02			418	0		418	0		418	0		418	0
419	0		419	0		419	0		419	0		419	0		419	0.01			419	0.03		419	0.03		419	0.02			419	0		419	0		419	0		419	0.01
420	0		420	0		420	0		420	0		420	0		420	0.01			420	0.03		420	0.03		420	0.02			420	0		420	0.01		420	0.02		420	0.01
421	0		421	0		421	0.01		421	0.01		421	0.01		421	0.01			421	0.02		421	0.02		421	0.01			421	0		421	0		421	0		421	0.01
422	0		422	0.01		422	0.01		422	0.01		422	0.01		422	0.01			422	0.03		422	0.02		422	0.01			422	0		422	0		422	0		422	0.02
423	0		423	0		423	0		423	0		423	0		423	0			423	0.02		423	0.02		423	0.02			423	0.02		423	0.02		423	0.02		423	0.02
424			424			424			424			424			424				424			424			424				424			424			424			424
425	0.01		425	0.05		425	0.04		425	0.04		425	0.02		425	0.01			425	0.03		425	0.06		425	0.01			425	0		425	0.05		425	0.05		425	0.02
426	0		426	0.01		426	0.01		426	0.01		426	0		426	0.01			426	0.02		426	0.03		426	0.02			426	0		426	0		426	0.01		426	0.04
427	0		427	0.01		427	0.01		427	0.01		427	0		427	0.01			427	0.03		427	0.03		427	0.01			427	0		427	0.01		427	0.01		427	0.02
428	0		428	0.01		428	0		428	0		428	0		428	0.01			428	0.02		428	0.02		428	0.01			428	0		428	0.02		428	0.02		428	0.02
429	0		429	0.01		429	0		429	0		429	0		429	0.01			429	0.02		429	0.03		429	0.01			429	0		429	0.02		429	0.03		429	0.02
430	0		430	0		430	0		430	0		430	0		430	0.01			430	0.02		430	0.02		430	0.02			430	0		430	0		430	0		430	0.03
431	0		431	0		431	0		431	0.01		431	0.01		431	0.02			431	0.02		431	0.03		431	0.05			431	0		431	0.03		431	0.04		431	0.03
432			432			432			432			432			432				432			432			432				432			432			432			432
433			433			433			433			433			433				433			433			433				433			433			433			433
434			434			434			434			434			434				434			434			434				434			434			434			434
435	0		435	0		435	0		435	0		435	0.01		435	0.01			435	0.03		435	0.03		435	0.02			435	0		435	0.01		435	0.02		435	0.01
436	0		436	0.01		436	0		436	0		436	0.01		436	0.01			436	0.03		436	0.03		436	0.02			436	0		436	0.03		436	0.03		436	0.01
437	0		437	0		437	0		437	0		437	0.01		437	0.01			437	0.03		437	0.03		437	0.02			437	0		437	0.01		437	0.02		437	0
438	0		438	0		438	0		438	0		438	0		438	0.01			438	0.03		438	0.03		438	0.01			438	0		438	0.01		438	0.03		438	0.01
439			439			439			439			439			439				439			439			439				439			439			439			439
440	0		440	0		440	0		440	0		440	0		440	0.01			440	0.03		440	0.03		440	0.02			440	0		440	0.01		440	0.02		440	0
441	0		441	0		441	0.01		441	0.01		441	0		441	0.01			441	0.03		441	0.03		441	0.02			441	0		441	0.01		441	0.01		441	0
442	0		442	0.01		442	0.01		442	0		442	0		442	0.01			442	0.03		442	0.03		442	0.03			442	0.01		442	0.02		442	0.03		442	0.01
443			443			443			443			443			443				443			443			443				443			443			443			443
444	0		444	0		444	0.01		444	0		444	0		444	0.01			444	0.02		444	0.02		444	0.02			444	0		444	0.02		444	0.03		444	0.01
445	0		445	0		445	0		445	0		445	0		445	0.01			445	0.02		445	0.02		445	0.01			445	0		445	0		445	0.01		445	0.01
446	0		446	0		446	0		446	0		446	0.01		446	0.01			446	0.03		446	0.03		446	0.02			446	0		446	0		446	0		446	0.01
447	0		447	0		447	0		447	0		447	0.01		447	0.01			447	0.03		447	0.02		447	0.02			447	0		447	0		447	0		447	0.01
448	0		448	0		448	0		448	0		448	0		448	0			448	0.02		448	0.03		448	0.02			448	0		448	0.01		448	0.01		448	0.01
449			449			449			449			449			449				449			449			449				449			449			449			449
450	0		450	0		450	0		450	0		450	0		450	0			450	0.02		450	0.02		450	0.02			450	0.01		450	0.01		450	0.01		450	0.01
451	0		451	0		451	0		451	0		451	0.01		451	0.01			451	0.02		451	0.03		451	0.01			451	0		451	0		451	0		451	0.01
452	0		452	0		452	0		452	0		452	0		452	0			452	0.02		452	0.03		452	0.01			452	0		452	0		452	0.01		452	0.01
453	0		453	0		453	0		453	0		453	0		453	0.02			453	0.03		453	0.02		453	0.02			453	0.01		453	0.02		453	0.01		453	0.01
454	0		454	0		454	0		454	0		454	0.01		454	0.02			454	0.03		454	0.03		454	0.05			454	0		454	0		454	0.01		454	0.06
455	0		455	0.01		455	0		455	0		455	0		455	0.01			455	0.02		455	0.02		455	0.05			455	0		455	0		455	0		455	0.06
456	0		456	0		456	0		456	0		456	0.01		456	0.02			456	0.02		456	0.02		456	0.04			456	0.01		456	0		456	0.01		456	0.09
457	0		457	0		457	0		457	0		457	0		457	0			457	0.02		457	0.02		457	0.02			457	0		457	0		457	0		457	0
458	0		458	0		458	0.01		458	0.01		458	0.01		458	0.02			458	0.02		458	0.02		458	0.04			458	0.01		458	0.02		458	0.04		458	0.08
459	0		459	0		459	0.01		459	0.01		459	0.02		459	0.04			459	0.03		459	0.04		459	0.24			459	0.02		459	0.02		459	0.03		459	0.39
460	0		460	0		460	0.01		460	0.01		460	0.01		460	0.03			460	0.01		460	0.01		460	0.17			460	0.01		460	0.02		460	0.04		460	0.27
461			461			461			461			461			461				461			461			461				461			461			461			461
462			462			462			462			462			462				462			462			462				462			462			462			462
463	0		463	0		463	0		463	0		463	0		463	0.01			463	0.03		463	0.03		463	0.02			463	0		463	0.02		463	0.02		463	0.01
464	0		464	0		464	0		464	0		464	0		464	0.01			464	0.03		464	0.03		464	0.02			464	0		464	0.01		464	0.01		464	0.01
465	0.01		465	0.01		465	0.01		465	0.01		465	0.01		465	0.01			465	0.02		465	0.02		465	0.02			465	0		465	0		465	0		465	0.01
466			466			466			466			466			466				466			466			466				466			466			466			466
467	0		467	0		467	0		467	0		467	0		467	0.01			467	0.03		467	0.03		467	0.02			467	0		467	0		467	0		467	0
468	0		468	0		468	0		468	0		468	0		468	0.01			468	0.02		468	0.03		468	0.02			468	0		468	0		468	0		468	0.01
469	0.01		469	0.01		469	0.01		469	0.01		469	0.01		469	0.01			469	0.05		469	0.06		469	0.05			469	0		469	0		469	0		469	0
470	0		470	0		470	0		470	0		470	0		470	0			470	0.02		470	0.02		470	0.03			470	0.02		470	0.02		470	0.02		470	0.02
471	0		471	0		471	0		471	0		471	0		471	0.01			471	0.03		471	0.03		471	0.01			471	0		471	0		471	0.01		471	0.01
472			472			472			472			472			472				472			472			472				472			472			472			472
473	0		473	0		473	0		473	0		473	0		473	0.01			473	0.03		473	0.03		473	0.02			473	0		473	0		473	0.01		473	0.01
474	0		474	0		474	0		474	0		474	0		474	0.01			474	0.03		474	0.03		474	0.02			474	0		474	0		474	0.01		474	0.01
475	0		475	0		475	0		475	0		475	0		475	0.01			475	0.02		475	0.02		475	0.02			475	0		475	0		475	0		475	0
476			476			476			476			476			476				476			476			476				476			476			476			476
477	0		477	0		477	0		477	0		477	0		477	0.01			477	0.02		477	0.03		477	0.02			477	0		477	0		477	0.01		477	0.01
478	0		478	0		478	0		478	0		478	0		478	0.01			478	0.03		478	0.03		478	0.01			478	0		478	0.01		478	0.01		478	0.01
479	0		479	0		479	0		479	0		479	0		479	0.02			479	0.03		479	0.03		479	0.02			479	0		479	0.01		479	0.01		479	0.01
480	0		480	0		480	0		480	0		480	0		480	0			480	0.02		480	0.02		480	0.02			480	0		480	0		480	0		480	0
481			481			481			481			481			481				481			481			481				481			481			481			481
482			482			482			482			482			482				482			482			482				482			482			482			482
483			483			483			483			483			483				483			483			483				483			483			483			483
484	0		484	0		484	0		484	0		484	0.02		484	0.02			484	0.03		484	0.04		484	0.14			484	0.01		484	0.01		484	0.03		484	0.18
485	0		485	0		485	0		485	0		485	0		485	0.02			485	0.02		485	0.02		485	0.01			485	0.01		485	0.01		485	0.02		485	0.15
486	0		486	0		486	0.01		486	0.01		486	0.01		486	0.03			486	0.01		486	0		486	0.11			486	0.01		486	0.01		486	0.02		486	0.16
487	0		487	0		487	0.01		487	0.01		487	0.02		487	0.04			487	0.03		487	0.04		487	0.24			487	0.02		487	0.03		487	0.06		487	0.36
488	0		488	0		488	0.01		488	0.01		488	0.01		488	0.03			488	0.02		488	0.02		488	0.12			488	0.01		488	0.02		488	0.04		488	0.26
489	0		489	0		489	0		489	0		489	0.01		489	0.01			489	0.02		489	0.02		489	0.01			489	0		489	0.01		489	0.02		489	0.1
490	0		490	0		490	0		490	0		490	0.01		490	0.01			490	0.03		490	0.04		490	0.08			490	0		490	0		490	0.01		490	0.02
491	0		491	0		491	0		491	0		491	0		491	0.01			491	0.02		491	0.02		491	0.02			491	0		491	0		491	0.01		491	0.01
492			492			492			492			492			492				492			492			492				492			492			492			492
493			493			493			493			493			493				493			493			493				493			493			493			493
494			494			494			494			494			494				494			494			494				494			494			494			494
495	0		495	0		495	0		495	0		495	0		495	0			495	0.03		495	0.03		495	0.02			495	0		495	0		495	0.01		495	0

## Sheet: Figure 2
Figure 2A																Figure 2B																Figure 2E
100μM Dab2 320-495, 600 MHz, 25°C					100μM Dab2 320-495 + 113% EH1, 600 MHz, 25°C					100μM Dab2 320-495 + 200% EH3, 600 MHz, 25°C						100μM Dab2 320-495, 600 MHz, 25°C					100μM Dab2 320-495 + 40% EH2, 600 MHz, 25°C					100μM Dab2 320-495 + 500% EH2, 600 MHz, 25°C						100μM Dab2 320-495 + 10% EH2, 600 MHz, 25°C				100μM Dab2 320-495 + 10% EH2, 900 MHz, 25°C
AA number	AA type	R1ρ	R1ρ error		AA number	AA type	R1ρ	R1ρ error		AA number	AA type	R1ρ	R1ρ error			AA number	AA type	R1ρ	R1ρ error		AA number	AA type	R1ρ	R1ρ error		AA number	AA type	R1ρ	R1ρ error			AA number	ΔR2	ΔR2 error		AA number	ΔR2	ΔR2 error
321	LYS	1.715	0.042		321	LYS	1.679	0.041		321	LYS	1.698	0.067			321	LYS	1.715	0.042		321	LYS	1.74	0.124		321	LYS	1.913	0.081			321	0.711	1		321	-0.642	1
322	GLU	1.793	0.037		322	GLU	1.743	0.043		322	GLU	1.767	0.057			322	GLU	1.793	0.037		322	GLU	1.805	0.075		322	GLU	1.869	0.064			322	0.25	1		322	0.355	1
323	ASN	2.083	0.068		323	ASN	1.953	0.069		323	ASN	2.117	0.131			323	ASN	2.083	0.068		323	ASN	2.002	0.15		323	ASN	2.08	0.156			323	0.728	1		323	0.559	1
324	SER	2.031	0.069		324	SER	1.92	0.142		324	SER	1.754	0.164			324	SER	2.031	0.069		324	SER	2.224	0.215		324	SER	2.245	0.239			324	0.586	1.001		324	0.784	1
328	SER	2.211	0.05		328	SER	2.209	0.07		328	SER	2.133	0.096			328	SER	2.211	0.05		328	SER	2.479	0.15		328	SER	2.232	0.136			328	-0.421	1		328	-0.061	1
329	THR	2.142	0.041		329	THR	2.141	0.059		329	THR	2.146	0.056			329	THR	2.142	0.041		329	THR	2.225	0.095		329	THR	2.259	0.08			329	-0.211	1		329	-0.3	1
331	LEU	2.12	0.02		331	LEU	1.949	0.034		331	LEU	2.085	0.052			331	LEU	2.12	0.02		331	LEU	2	0.08		331	LEU	2.382	0.082			331	0.214	1		331	0.128	1
332	SER	2.325	0.028		332	SER	2.295	0.032		332	SER	2.318	0.042			332	SER	2.325	0.028		332	SER	2.168	0.106		332	SER	2.568	0.07			332	0.219	1		332	-0.41	1
333	ASN	2.336	0.049		333	ASN	2.308	0.079		333	ASN	2.245	0.101			333	ASN	2.336	0.049		333	ASN	2.127	0.172		333	ASN	2.782	0.181			333	-0.093	1		333	0.772	1
334	GLY	1.834	0.026		334	GLY	1.895	0.047		334	GLY	2.071	0.059			334	GLY	1.834	0.026		334	GLY	1.859	0.097		334	GLY	1.978	0.085			334	-0.038	1		334	0.092	1
336	LEU	2.247	0.031		336	LEU	2.244	0.04		336	LEU	2.427	0.058			336	LEU	2.247	0.031		336	LEU	2.337	0.092		336	LEU	2.722	0.091			336	0.287	1		336	-0.036	1
337	ASN	2.437	0.037		337	ASN	2.463	0.034		338	GLY	2.616	0.077			337	ASN	2.437	0.037		337	ASN	2.325	0.067		337	ASN	3	0.068			337	0.294	1		337	0.22	1
338	GLY	2.401	0.033		338	GLY	2.353	0.058		339	ASP	3.02	0.063			338	GLY	2.401	0.033		338	GLY	2.399	0.119		338	GLY	2.821	0.117			338	0.034	1		338	0.491	1
339	ASP	2.7	0.027		339	ASP	2.759	0.036		340	VAL	3.181	0.086			339	ASP	2.7	0.027		339	ASP	2.971	0.104		339	ASP	3.73	0.097			339	-0.036	1		339	-0.224	1
340	VAL	2.723	0.025		340	VAL	2.807	0.061		341	ASP	4.047	0.08			340	VAL	2.723	0.025		340	VAL	2.861	0.099		341	ASP	5.04	0.192			340	1.643	1		340	1.435	1
341	ASP	3.08	0.027		341	ASP	3.168	0.045		342	TYR	5.033	0.156			341	ASP	3.08	0.027		341	ASP	3.484	0.125		342	TYR	6.907	0.357			341	0.229	1		341	1.175	1
342	TYR	3.281	0.038		342	TYR	3.401	0.068		343	PHE	5.665	0.183			342	TYR	3.281	0.038		342	TYR	4.91	0.26		344	GLY	6.923	0.399			342	3.533	1		342	2.134	1
343	PHE	3.157	0.022		343	PHE	3.221	0.032		344	GLY	5.047	0.147			343	PHE	3.157	0.022		344	GLY	4.174	0.197		345	GLN	6.203	0.229			343	0.266	1		343	0.521	1
344	GLY	3.15	0.032		344	GLY	3.291	0.089		345	GLN	4.869	0.095			344	GLY	3.15	0.032		345	GLN	4.081	0.127		346	GLN	6.15	0.271			344	-0.499	1		344	1.144	1
345	GLN	3.395	0.028		345	GLN	3.533	0.051		346	GLN	5.135	0.155			345	GLN	3.395	0.028		346	GLN	4.643	0.197		351	SER	4.685	0.191			345	0.938	1		345	1.535	1
346	GLN	3.258	0.028		346	GLN	3.398	0.053		347	PHE	4.969	0.128			346	GLN	3.258	0.028		347	PHE	4.184	0.163		352	ASN	4.605	0.164			346	2.285	1		346	2.707	1
347	PHE	3.307	0.031		347	PHE	3.311	0.046		349	GLN	4.078	0.145			347	PHE	3.307	0.031		349	GLN	3.679	0.161		353	ARG	4.035	0.128			347	2.84	1		347	1.379	1
349	GLN	3.261	0.027		349	GLN	3.009	0.04		351	SER	4.385	0.228			349	GLN	3.261	0.027		351	SER	4.042	0.178		354	THR	3.582	0.115			349	2.353	1		349	2.167	1
351	SER	3.351	0.037		351	SER	3.352	0.057		352	ASN	3.908	0.107			351	SER	3.351	0.037		352	ASN	3.9	0.255		355	GLY	3.29	0.102			351	3.898	1		351	3.481	1
352	ASN	3.273	0.068		352	ASN	3.311	0.094		353	ARG	3.457	0.079			352	ASN	3.273	0.068		353	ARG	2.983	0.117		356	LYS	3.368	0.09			352	1.449	1		352	0.444	1
353	ARG	3.047	0.04		353	ARG	2.965	0.055		354	THR	3.21	0.073			353	ARG	3.047	0.04		354	THR	2.785	0.121		359	ALA	3.496	0.092			353	0.119	1		353	0.311	1
354	THR	2.954	0.032		354	THR	3.064	0.054		355	GLY	2.914	0.075			354	THR	2.954	0.032		355	GLY	2.721	0.112		360	GLN	2.992	0.215			354	0.6	1		354	1.015	1
355	GLY	2.747	0.039		355	GLY	2.769	0.052		356	LYS	3.02	0.096			355	GLY	2.747	0.039		356	LYS	2.975	0.085		361	ALA	2.584	0.138			355	0.24	1		355	-0.355	1
356	LYS	2.794	0.03		356	LYS	2.829	0.043		359	ALA	2.857	0.061			356	LYS	2.794	0.03		359	ALA	2.432	0.11		362	GLY	2.664	0.133			356	0.703	1		356	1.175	1
359	ALA	2.564	0.036		359	ALA	2.406	0.054		360	GLN	2.778	0.141			359	ALA	2.564	0.036		360	GLN	2.457	0.15		366	PHE	4.992	0.405			359	0.58	1		359	0.332	1
360	GLN	2.44	0.047		360	GLN	2.455	0.092		361	ALA	2.477	0.085			360	GLN	2.44	0.047		361	ALA	2.331	0.136		367	SER	3.81	0.282			360	-0.968	1		360	0.192	1
361	ALA	2.276	0.06		361	ALA	2.211	0.07		362	GLY	2.209	0.103			361	ALA	2.276	0.06		362	GLY	2.095	0.146		370	GLN	3.351	0.198			361	0.054	1		361	1.78	1
362	GLY	2.015	0.039		362	GLY	2.106	0.071		366	PHE	3.776	0.194			362	GLY	2.015	0.039		366	PHE	3.149	0.257		371	THR	3.502	0.173			362	0.563	1		362	0.372	1
366	PHE	3.078	0.054		366	PHE	3.333	0.126		367	SER	3.643	0.192			366	PHE	3.078	0.054		367	SER	3.266	0.293		372	GLN	3.192	0.116			366	1.885	1		364	0.631	1
367	SER	3.059	0.077		367	SER	3.08	0.125		370	GLN	2.704	0.134			367	SER	3.059	0.077		370	GLN	2.825	0.221		374	ALA	3.156	0.224			367	-0.603	1.218		366	1.079	1
370	GLN	2.701	0.053		370	GLN	2.84	0.113		371	THR	2.886	0.118			370	GLN	2.701	0.053		371	THR	2.633	0.194		375	VAL	3.162	0.104			370	-0.42	1		367	1.507	1.293
371	THR	2.623	0.056		371	THR	2.724	0.08		372	GLN	2.914	0.087			371	THR	2.623	0.056		372	GLN	2.844	0.142		376	ARG	3.552	0.141			371	0.182	1		370	-0.498	1
372	GLN	2.783	0.047		372	GLN	2.739	0.057		374	ALA	2.8	0.073			372	GLN	2.783	0.047		374	ALA	2.588	0.19		377	THR	3.039	0.172			372	-0.327	1		371	0.225	1
374	ALA	2.757	0.035		374	ALA	2.707	0.047		375	VAL	2.743	0.074			374	ALA	2.757	0.035		375	VAL	2.777	0.121		378	GLN	3.094	0.076			374	-0.209	1		372	-0.002	1
375	VAL	2.638	0.032		375	VAL	2.694	0.052		376	ARG	3.024	0.094			375	VAL	2.638	0.032		376	ARG	2.897	0.142		379	ASN	2.982	0.135			375	0.077	1		374	-0.082	1
376	ARG	2.935	0.044		376	ARG	2.964	0.075		377	THR	2.611	0.07			376	ARG	2.935	0.044		377	THR	2.614	0.123		380	GLY	2.785	0.111			376	0.375	1		375	0.132	1
377	THR	2.896	0.041		377	THR	2.856	0.067		379	ASN	2.69	0.088			377	THR	2.896	0.041		378	GLN	2.646	0.06		381	VAL	3.521	0.054			377	0.441	1		376	-0.094	1
378	GLN	2.702	0.029		378	GLN	2.734	0.028		380	GLY	2.455	0.079			378	GLN	2.702	0.029		379	ASN	2.478	0.163		382	SER	3.22	0.104			378	0.179	1		377	-0.186	1
379	ASN	2.718	0.084		379	ASN	2.784	0.073		381	VAL	2.548	0.051			379	ASN	2.718	0.084		380	GLY	2.419	0.116		383	GLU	3.175	0.119			379	0.518	1		378	-0.231	1
380	GLY	2.426	0.033		380	GLY	2.437	0.064		382	SER	2.89	0.059			380	GLY	2.426	0.033		381	VAL	2.578	0.087		384	ARG	3.494	0.097			380	0.12	1		379	-0.122	1
381	VAL	2.573	0.033		381	VAL	2.583	0.053		383	GLU	3.015	0.103			381	VAL	2.573	0.033		382	SER	2.784	0.1		385	GLU	3.389	0.106			381	0.135	1		380	0.463	1
382	SER	2.748	0.029		382	SER	2.833	0.074		384	ARG	3.1	0.057			382	SER	2.748	0.029		383	GLU	2.942	0.097		386	GLN	3.312	0.104			382	0.618	1		381	0.364	1
383	GLU	2.869	0.028		383	GLU	2.783	0.045		385	GLU	3.1	0.065			383	GLU	2.869	0.028		384	ARG	3.008	0.078		387	ASN	3.75	0.119			383	0.074	1		382	-0.037	1
384	ARG	2.89	0.036		384	ARG	2.994	0.039		386	GLN	2.937	0.066			384	ARG	2.89	0.036		385	GLU	2.753	0.096		388	GLY	3.231	0.137			384	0.122	1		383	-0.121	1
385	GLU	2.883	0.028		385	GLU	3.031	0.046		387	ASN	3.158	0.088			385	GLU	2.883	0.028		386	GLN	2.64	0.093		389	PHE	3.419	0.108			385	0.536	1		384	-0.259	1
386	GLN	2.799	0.029		386	GLN	2.794	0.063		388	GLY	2.842	0.089			386	GLN	2.799	0.029		387	ASN	2.655	0.102		390	SER	3.492	0.135			386	-0.353	1		385	0.758	1
387	ASN	2.897	0.037		387	ASN	2.953	0.092		389	PHE	3.023	0.068			387	ASN	2.897	0.037		388	GLY	2.566	0.136		391	VAL	3.698	0.147			387	0.883	1		386	0.14	1
388	GLY	2.681	0.04		388	GLY	2.666	0.097		390	SER	3.132	0.089			388	GLY	2.681	0.04		389	PHE	2.621	0.109		392	LYS	4.091	0.171			388	0.433	1		387	0.159	1
389	PHE	2.747	0.029		389	PHE	2.881	0.055		391	VAL	3.042	0.075			389	PHE	2.747	0.029		390	SER	2.764	0.134		393	SER	3.947	0.322			389	0.574	1		388	0.712	1
390	SER	2.743	0.055		390	SER	3.145	0.064		392	LYS	3.04	0.062			390	SER	2.743	0.055		391	VAL	2.776	0.107		394	SER	4.981	0.283			390	0.984	1		389	0.307	1
391	VAL	2.954	0.033		391	VAL	3.193	0.062		396	ASN	7.083	0.311			391	VAL	2.954	0.033		392	LYS	2.688	0.164		400	GLY	4.905	0.38			391	0.278	1		390	0.458	1
392	LYS	2.79	0.028		392	LYS	3.1	0.078		399	VAL	8.664	0.706			392	LYS	2.79	0.028		393	SER	2.823	0.153		401	SER	3.772	0.137			392	0.758	1		391	0.027	1
393	SER	2.668	0.041		393	SER	3.184	0.092		400	GLY	3.107	0.128			393	SER	2.668	0.041		394	SER	2.862	0.134		404	LYS	3.115	0.112			393	0.565	1		392	0.565	1
394	SER	2.681	0.036		394	SER	3.728	0.078		401	SER	2.796	0.072			394	SER	2.681	0.036		396	ASN	3.727	0.261		405	GLY	2.765	0.17			394	0.61	1		393	0	1
396	ASN	2.783	0.038		396	ASN	3.644	0.161		404	LYS	2.635	0.06			396	ASN	2.783	0.038		398	PHE	9.334	0.776		406	LEU	2.733	0.077			396	0.101	1		394	-0.605	1
398	PHE	2.676	0.028		398	PHE	10.829	0.416		405	GLY	2.451	0.091			398	PHE	2.676	0.028		399	VAL	5.454	1.131		407	SER	2.814	0.086			398	0.802	1		396	1.287	1
399	VAL	2.568	0.032		400	GLY	2.963	0.095		406	LEU	2.5	0.055			399	VAL	2.568	0.032		400	GLY	2.728	0.163		408	ILE	2.546	0.081			399	3.731	1.061		398	2.783	1
400	GLY	2.406	0.035		401	SER	2.838	0.052		407	SER	2.558	0.096			400	GLY	2.406	0.035		401	SER	2.471	0.099		409	GLN	2.716	0.085			400	0.378	1		399	3.842	1.415
401	SER	2.434	0.027		404	LYS	2.65	0.043		408	ILE	2.229	0.052			401	SER	2.434	0.027		404	LYS	2.362	0.089		410	ASN	3.061	0.163			401	0.06	1		400	0.677	1
404	LYS	2.491	0.023		405	GLY	2.457	0.053		409	GLN	2.446	0.078			404	LYS	2.491	0.023		405	GLY	2.246	0.119		411	GLY	2.625	0.129			404	0.08	1		401	-0.025	1
405	GLY	2.379	0.035		406	LEU	2.474	0.041		410	ASN	2.511	0.113			405	GLY	2.379	0.035		406	LEU	2.253	0.079		412	VAL	2.611	0.136			405	0.395	1		404	0.079	1
406	LEU	2.365	0.041		407	SER	2.49	0.069		411	GLY	2.36	0.145			406	LEU	2.365	0.041		407	SER	2.367	0.089		413	LYS	2.839	0.106			406	0.218	1		405	0.43	1
407	SER	2.451	0.03		408	ILE	2.387	0.04		412	VAL	2.482	0.072			407	SER	2.451	0.03		408	ILE	2.087	0.104		415	ASP	2.763	0.112			407	0.512	1		406	-0.15	1
408	ILE	2.379	0.023		409	GLN	2.554	0.044		413	LYS	2.431	0.068			408	ILE	2.379	0.023		409	GLN	2.233	0.099		416	LEU	2.622	0.09			408	0.3	1		407	0.723	1
409	GLN	2.519	0.025		410	ASN	2.648	0.068		415	ASP	2.5	0.065			409	GLN	2.519	0.025		410	ASN	2.721	0.191		417	GLU	2.803	0.092			409	0.014	1		408	-0.161	1
410	ASN	2.707	0.042		411	GLY	2.38	0.078		416	LEU	2.58	0.057			410	ASN	2.707	0.042		411	GLY	2.219	0.155		418	SER	2.506	0.068			410	0.649	1		409	0.466	1
411	GLY	2.306	0.03		412	VAL	2.32	0.041		417	GLU	2.473	0.079			411	GLY	2.306	0.03		412	VAL	2.451	0.136		419	SER	2.71	0.133			411	0.438	1		410	0.085	1
412	VAL	2.366	0.02		413	LYS	2.542	0.038		418	SER	2.406	0.055			412	VAL	2.366	0.02		413	LYS	2.568	0.132		420	VAL	2.588	0.085			412	-0.057	1		411	0.472	1
413	LYS	2.497	0.027		415	ASP	2.503	0.036		419	SER	2.58	0.072			413	LYS	2.497	0.027		415	ASP	2.302	0.15		421	GLN	2.519	0.147			413	0.015	1		412	0.207	1
415	ASP	2.544	0.037		416	LEU	2.495	0.032		420	VAL	2.316	0.059			415	ASP	2.544	0.037		416	LEU	2.534	0.094		422	SER	2.79	0.1			415	-0.068	1		413	-0.324	1
416	LEU	2.463	0.023		417	GLU	2.449	0.031		421	GLN	2.464	0.094			416	LEU	2.463	0.023		417	GLU	2.437	0.11		423	SER	2.947	0.067			416	-0.388	1		415	-0.346	1
417	GLU	2.576	0.021		418	SER	2.358	0.061		422	SER	2.655	0.076			417	GLU	2.576	0.021		418	SER	2.19	0.078		425	HIS	2.773	0.359			417	-0.238	1		416	-0.299	1
418	SER	2.394	0.032		419	SER	2.527	0.046		425	HIS	2.664	0.251			418	SER	2.394	0.032		419	SER	2.197	0.141		426	ASP	4.204	0.105			418	0.222	1		417	0.056	1
419	SER	2.557	0.028		420	VAL	2.315	0.034		426	ASP	3.504	0.065			419	SER	2.557	0.028		420	VAL	2.224	0.104		427	SER	2.594	0.107			419	0.168	1		418	-0.153	1
420	VAL	2.319	0.038		421	GLN	2.387	0.037		427	SER	2.427	0.088			420	VAL	2.319	0.038		421	GLN	2.138	0.171		428	ILE	2.701	0.091			420	0.049	1		419	0.249	1
421	GLN	2.454	0.024		422	SER	2.421	0.075		428	ILE	2.453	0.062			421	GLN	2.454	0.024		422	SER	2.213	0.271		429	ALA	2.633	0.09			421	0.31	1		420	0.097	1
422	SER	2.494	0.029		423	SER	2.606	0.04		429	ALA	2.406	0.064			422	SER	2.494	0.029		423	SER	2.35	0.114		430	ILE	3.479	0.093			422	0.612	1		421	0.173	1
423	SER	2.553	0.028		425	HIS	2.759	0.134		430	ILE	3.617	0.063			423	SER	2.553	0.028		425	HIS	2.834	0.412		431	ILE	3.224	0.169			423	0.243	1		422	0.176	1
425	HIS	2.757	0.128		426	ASP	3.097	0.032		431	ILE	2.938	0.098			425	HIS	2.757	0.128		426	ASP	3.509	0.082		435	GLN	3.124	0.103			425	0.753	1.739		423	0.298	1
426	ASP	3.121	0.019		427	SER	2.455	0.045		435	GLN	3.112	0.078			426	ASP	3.121	0.019		427	SER	2.304	0.121		436	SER	2.869	0.127			426	0.955	1		425	1.823	1.094
427	SER	2.502	0.032		428	ILE	2.51	0.043		436	SER	2.797	0.09			427	SER	2.502	0.032		428	ILE	2.253	0.103		437	THR	2.896	0.142			427	0.618	1		426	1.191	1
428	ILE	2.518	0.037		429	ALA	2.712	0.044		437	THR	2.72	0.109			428	ILE	2.518	0.037		429	ALA	2.431	0.093		438	LYS	2.701	0.082			428	-0.27	1		427	-0.436	1
429	ALA	2.657	0.024		430	ILE	3.057	0.04		438	LYS	2.67	0.057			429	ALA	2.657	0.024		430	ILE	3.298	0.088		440	GLY	2.351	0.138			429	0.177	1		428	0.173	1
430	ILE	3.006	0.032		431	ILE	2.914	0.054		440	GLY	2.481	0.08			430	ILE	3.006	0.032		431	ILE	2.986	0.187		441	ARG	2.673	0.146			430	0.386	1		429	0.744	1
431	ILE	3.008	0.03		435	GLN	3.133	0.06		441	ARG	2.816	0.082			431	ILE	3.008	0.03		435	GLN	2.773	0.14		442	GLY	2.517	0.131			431	-0.128	1		430	0.005	1
435	GLN	3.174	0.034		436	SER	2.902	0.078		442	GLY	2.489	0.092			435	GLN	3.174	0.034		436	SER	3.022	0.14		444	ARG	2.688	0.15			435	0.397	1		431	0.327	1
436	SER	3.053	0.068		437	THR	2.938	0.081		444	ARG	2.645	0.248			436	SER	3.053	0.068		437	THR	2.492	0.148		445	THR	2.854	0.227			436	0.842	1		435	0.096	1
437	THR	2.827	0.068		438	LYS	2.729	0.04		445	THR	2.899	0.145			437	THR	2.827	0.068		438	LYS	2.583	0.088		446	ALA	3.183	0.174			437	1.014	1		436	0.053	1
438	LYS	2.706	0.025		440	GLY	2.645	0.055		446	ALA	2.894	0.123			438	LYS	2.706	0.025		440	GLY	2.252	0.161		447	LYS	2.897	0.143			438	-0.138	1		437	0.343	1
440	GLY	2.68	0.035		441	ARG	2.735	0.057		447	LYS	2.653	0.112			440	GLY	2.68	0.035		441	ARG	2.667	0.104		448	SER	2.992	0.185			440	-0.129	1		438	0.218	1
441	ARG	2.797	0.035		442	GLY	2.472	0.075		448	SER	2.884	0.126			441	ARG	2.797	0.035		442	GLY	2.292	0.141		450	ALA	2.279	0.055			441	1.4	1		440	0.636	1
442	GLY	2.478	0.052		444	ARG	2.831	0.072		450	ALA	2.223	0.065			442	GLY	2.478	0.052		444	ARG	2.538	0.22		451	ASN	2.925	0.142			442	0.726	1		441	-0.193	1
444	ARG	2.798	0.042		445	THR	2.735	0.062		451	ASN	2.962	0.1			444	ARG	2.798	0.042		445	THR	2.744	0.234		452	ASP	2.759	0.103			444	-0.009	1		442	0.008	1
445	THR	2.798	0.037		446	ALA	2.681	0.058		452	ASP	2.791	0.063			445	THR	2.798	0.037		446	ALA	2.653	0.228		453	LEU	2.939	0.093			445	0.665	1		444	-0.347	1
446	ALA	2.754	0.033		447	LYS	2.561	0.045		453	LEU	2.767	0.06			446	ALA	2.754	0.033		447	LYS	3.175	0.176		454	LEU	3.026	0.098			446	-0.483	1		445	0.302	1
447	LYS	2.597	0.029		448	SER	2.663	0.076		454	LEU	2.726	0.066			447	LYS	2.597	0.029		448	SER	2.447	0.217		455	ALA	3.189	0.135			447	0.457	1		446	0.274	1
448	SER	2.689	0.037		450	ALA	2.236	0.025		455	ALA	3.04	0.07			448	SER	2.689	0.037		450	ALA	2.232	0.078		456	SER	3.296	0.12			448	0.141	1		447	0.566	1
450	ALA	2.441	0.044		451	ASN	2.646	0.046		456	SER	3.031	0.077			450	ALA	2.441	0.044		451	ASN	2.401	0.156		457	ASP	2.937	0.05			450	0.236	1		448	-0.527	1
451	ASN	2.647	0.043		452	ASP	2.528	0.033		458	ILE	3.252	0.069			451	ASN	2.647	0.043		452	ASP	2.465	0.112		458	ILE	3.313	0.095			451	0.551	1		450	0.294	1
452	ASP	2.563	0.021		453	LEU	2.391	0.037		459	PHE	4.779	0.163			452	ASP	2.563	0.021		453	LEU	2.38	0.098		459	PHE	4.511	0.276			452	-0.21	1		451	0.115	1
453	LEU	2.513	0.023		454	LEU	2.432	0.033		460	ALA	3.293	0.096			453	LEU	2.513	0.023		454	LEU	2.39	0.11		460	ALA	4.048	0.272			453	0.388	1		452	-0.029	1
454	LEU	2.46	0.021		455	ALA	2.467	0.031		463	VAL	2.582	0.049			454	LEU	2.46	0.021		455	ALA	2.332	0.122		463	VAL	2.846	0.068			454	0.076	1		453	0.108	1
455	ALA	2.444	0.019		456	SER	2.409	0.036		464	SER	2.65	0.11			455	ALA	2.444	0.019		456	SER	2.426	0.165		464	SER	2.692	0.086			455	0.053	1		454	0.115	1
456	SER	2.445	0.031		457	ASP	2.613	0.025		465	GLU	2.331	0.048			456	SER	2.445	0.031		457	ASP	2.277	0.044		465	GLU	2.419	0.064			456	-0.135	1		455	0.253	1
457	ASP	2.615	0.031		458	ILE	2.634	0.033		467	SER	2.242	0.054			457	ASP	2.615	0.031		458	ILE	2.344	0.083		467	SER	2.267	0.095			457	0.288	1		456	0.329	1
458	ILE	2.726	0.024		459	PHE	2.826	0.043		468	GLY	2.084	0.061			458	ILE	2.726	0.024		459	PHE	3.432	0.257		468	GLY	2.106	0.122			458	0.018	1		457	-0.012	1
459	PHE	2.777	0.027		460	ALA	2.517	0.039		469	GLN	2.565	0.055			459	PHE	2.777	0.027		460	ALA	2.248	0.101		469	GLN	2.95	0.052			459	0.482	1		458	0.112	1
460	ALA	2.53	0.02		463	VAL	2.332	0.036		470	ALA	2.086	0.04			460	ALA	2.53	0.02		463	VAL	2.214	0.073		470	ALA	2.093	0.069			460	0.724	1		459	0.299	1
463	VAL	2.384	0.019		464	SER	2.576	0.049		471	SER	1.998	0.042			463	VAL	2.384	0.019		464	SER	2.293	0.09		471	SER	1.975	0.058			463	0.028	1		460	0.502	1
464	SER	2.56	0.025		465	GLU	2.258	0.053		473	THR	2.093	0.054			464	SER	2.56	0.025		465	GLU	1.972	0.068		473	THR	2.169	0.099			464	0.424	1		463	0.574	1
465	GLU	2.342	0.035		467	SER	2.167	0.037		474	GLY	2.159	0.06			465	GLU	2.342	0.035		467	SER	2.129	0.077		474	GLY	2.288	0.081			465	0.299	1		464	-0.523	1
467	SER	2.24	0.033		468	GLY	2.071	0.044		475	GLN	2.339	0.046			467	SER	2.24	0.033		468	GLY	1.866	0.088		475	GLN	2.852	0.064			467	0.575	1		465	0.46	1
468	GLY	2.148	0.028		469	GLN	2.089	0.035		477	THR	2.203	0.064			468	GLY	2.148	0.028		469	GLN	2.468	0.062		477	THR	2.332	0.073			468	0.498	1		467	0.417	1
469	GLN	2.126	0.029		470	ALA	2.007	0.034		478	ALA	2.449	0.053			469	GLN	2.126	0.029		470	ALA	1.862	0.08		478	ALA	2.428	0.093			469	0.747	1		468	0.496	1
470	ALA	2.081	0.017		471	SER	1.885	0.032		479	LEU	2.345	0.06			470	ALA	2.081	0.017		471	SER	1.98	0.078		479	LEU	2.488	0.109			470	0.115	1		469	0.787	1
471	SER	1.939	0.017		473	THR	2.064	0.051		484	LEU	4.969	0.086			471	SER	1.939	0.017		473	THR	2.066	0.089		480	GLN	2.796	0.053			471	0.076	1		470	0.19	1
473	THR	2.189	0.035		474	GLY	2.127	0.044		485	ASP	4.085	0.088			473	THR	2.189	0.035		474	GLY	2.106	0.092		484	LEU	4.9	0.146			473	0.631	1		471	-0.023	1
474	GLY	2.122	0.027		475	GLN	2.209	0.039		486	LEU	3.439	0.073			474	GLY	2.122	0.027		475	GLN	2.205	0.104		485	ASP	4.154	0.105			474	0.241	1		473	0.158	1
475	GLN	2.216	0.02		477	THR	2.216	0.045		487	PHE	4.678	0.098			475	GLN	2.216	0.02		477	THR	2.126	0.081		486	LEU	4.134	0.112			475	0.225	1		474	0.612	1
477	THR	2.288	0.023		478	ALA	2.305	0.037		488	LYS	3.643	0.075			477	THR	2.288	0.023		478	ALA	2.223	0.083		487	PHE	5.119	0.229			477	0.372	1		475	-0.403	1
478	ALA	2.378	0.023		479	LEU	2.202	0.038		489	THR	2.966	0.08			478	ALA	2.378	0.023		479	LEU	1.969	0.081		488	LYS	3.784	0.126			478	0.089	1		477	0.398	1
479	LEU	2.261	0.023		480	GLN	2.454	0.028		490	SER	2.797	0.078			479	LEU	2.261	0.023		480	GLN	2.192	0.045		489	THR	2.9	0.115			479	0.376	1		478	0.187	1
480	GLN	2.415	0.028		484	LEU	3.559	0.065		491	ALA	2.216	0.075			480	GLN	2.415	0.028		484	LEU	3.626	0.103		490	SER	3.23	0.162			480	0.278	1		479	0.023	1
484	LEU	3.201	0.036		485	ASP	3.121	0.042		495	VAL	2.38	0.043			484	LEU	3.201	0.036		485	ASP	3.017	0.087		491	ALA	2.542	0.105			484	-0.602	1		480	-0.019	1
485	ASP	3.056	0.022		486	LEU	2.608	0.036		496	LEU	2.294	0.049			485	ASP	3.056	0.022		486	LEU	2.74	0.089		495	VAL	2.573	0.064			485	0.043	1		484	-0.181	1
486	LEU	2.572	0.033		487	PHE	2.767	0.043		497	GLU	3.018	0.539			486	LEU	2.572	0.033		487	PHE	2.837	0.121		496	LEU	2.538	0.07			486	0.216	1		485	-0.173	1
487	PHE	2.683	0.025		488	LYS	2.641	0.041								487	PHE	2.683	0.025		488	LYS	2.681	0.134		497	GLU	2.855	1.123			487	0.034	1		486	0.042	1
488	LYS	2.644	0.033		489	THR	2.499	0.049								488	LYS	2.644	0.033		489	THR	2.62	0.115								488	-0.167	1		487	0.145	1
489	THR	2.457	0.037		490	SER	2.519	0.055								489	THR	2.457	0.037		490	SER	2.453	0.125								489	0.301	1		488	-0.164	1
490	SER	2.508	0.033		491	ALA	2.122	0.047								490	SER	2.508	0.033		491	ALA	2.17	0.084								490	0.431	1		489	0.025	1
491	ALA	2.195	0.028		495	VAL	2.265	0.032								491	ALA	2.195	0.028		495	VAL	2.334	0.068								491	0.039	1		490	0.02	1
495	VAL	2.24	0.026		496	LEU	2.175	0.035								495	VAL	2.24	0.026		496	LEU	2.263	0.075								495	0.024	1		491	0.476	1
496	LEU	2.228	0.022		497	GLU	2.495	0.349								496	LEU	2.228	0.022		497	GLU	1.606	0.76								496	0.259	1		495	0.08	1
497	GLU	2.431	0.166													497	GLU	2.431	0.166																	496	0.457	1

## Sheet: Figure 3
Figure 3A																						Figure 3B																			Figure 3C
100μM EH1+ 10%Dab2 320-495, 25°C			100μM EH1+ 20%Dab2 320-495, 25°C			100μM EH1+ 40%Dab2 320-495, 25°C			100μM EH1+ 70%Dab2 320-495, 25°C			100μM EH1+ 100%Dab2 320-495, 25°C			100μM EH1+ 174%Dab2 320-495, 25°C			100μM EH1+ 430%Dab2 320-495, 25°C				100μM EH2+ 20%Dab2 320-495, 25°C			100μM EH2+ 40%Dab2 320-495, 25°C			100μM EH2+ 60%Dab2 320-495, 25°C			100μM EH2+ 80%Dab2 320-495, 25°C			100μM EH2+ 100%Dab2 320-495, 25°C			100μM EH2+ 297%Dab2 320-495, 25°C				100μM EH3+ 10%Dab2 320-495, 25°C			100μM EH3+ 20%Dab2 320-495, 25°C			100μM EH3+ 40%Dab2 320-495, 25°C
AA number	CSPs (ppm)		AA number	CSPs (ppm)		AA number	CSPs (ppm)		AA number	CSPs (ppm)		AA number	CSPs (ppm)		AA number	CSPs (ppm)		AA number	CSPs (ppm)			AA number	CSPs (ppm)		AA number	CSPs (ppm)		AA number	CSPs (ppm)		AA number	CSPs (ppm)		AA number	CSPs (ppm)		AA number	CSPs (ppm)			AA number	CSPs (ppm)		AA number	CSPs (ppm)		AA number	CSPs (ppm)
7	0.07		7	0.07		7	0.07		7	0.08		7	0.08		7	0.08		7	0.02			127	0.01		127	0.03		127	0.02		127	0.03		127	0.02		127	0.03			217	0.01		217	0.01		217	0.01
8	0.07		8	0.05		8	0.05		8	0.06		8	0.04		8	0.03		8	0.09			128	0.02		128	0.04		128	0.03		128	0.04		128	0.01		128	0.02			218	0.02		218	0.02		218	0.01
9	0.03		9	0.04		9	0.05		9	0.05		9	0.04		9	0.03		9	0.06			129	0.01		129	0.03		129	0.01		129	0.03		129	0.04		129				219	0.02		219	0.02		219	0.03
10	0.01		10	0.01		10	0.01		10	0.01		10	0.01		10	0.02		10	0.01			130	0.01		130	0.03		130	0.02		130	0.03		130	0.01		130	0.04			220			220			220
11	0.01		11	0.01		11	0.01		11	0.01		11	0.01		11	0.01		11	0.03			131	0.01		131	0.03		131	0.03		131	0.03		131	0.01		131	0.02			221			221			221
12	0.01		12	0.03		12	0.02		12	0.03		12	0.03		12	0.03		12	0.02			132	0.04		132	0.06		132	0.07		132	0.07		132	0.08		132	0.12			222			222			222
13	0.04		13	0.02		13	0.02		13	0.02		13	0.03		13	0.03		13	0.02			133	0.03		133	0.06		133	0.06		133	0.07		133	0.07		133	0.09			223	0.01		223	0.02		223	0.01
14	0.02		14	0.02		14	0.02		14	0.01		14	0.01		14	0.01		14	0.02			134	0.01		134	0.01		134	0.01		134	0.01		134	0.01		134	0.09			224	0.02		224	0.02		224	0.01
15	0.01		15	0.01		15	0.01		15	0.01		15	0.01		15	0.01		15	0.01			135	0.03		135	0.04		135	0.05		135			135			135				225	0.01		225	0.01		225	0.02
16	0.02		16	0.02		16	0.01		16	0.01		16	0		16	0		16	0.03			136	0.04		136	0.03		136	0.05		136	0.04		136	0.03		136				226	0.02		226	0.02		226	0.02
17			17			17			17			17			17			17				137	0.04		137	0.02		137	0.05		137	0.03		137	0.04		137	0.06			227	0.01		227	0.01		227	0.01
18	0.01		18	0.01		18	0.01		18	0		18	0.01		18	0.02		18	0.04			138	0.01		138	0.03		138	0.03		138	0.04		138	0.02		138	0.01			228	0.02		228	0.02		228	0.02
19	0.01		19	0.02		19	0.02		19	0.02		19	0.02		19	0.02		19	0.03			139	0.03		139	0.05		139	0.05		139	0.06		139	0.07		139	0.13			229	0.02		229	0.02		229	0.01
20	0.01		20	0.03		20	0.02		20	0.03		20	0.03		20	0.03		20	0.03			140	0.01		140	0.01		140	0.01		140	0		140	0.01		140	0.09			230	0.01		230	0.01		230	0.01
21	0.03		21	0.03		21	0.03		21	0.03		21	0.03		21	0.02		21	0.04			141			141			141			141			141			141				231	0.02		231	0.02		231	0.02
22	0.03		22	0.03		22	0.02		22	0.04		22	0.03		22	0.05		22	0.07			142	0.03		142	0.07		142	0.07		142	0.09		142	0.07		142	0.1			232	0.03		232	0.04		232	0.04
23	0.04		23	0.03		23	0.03		23	0.03		23	0.04		23	0.04		23	0.01			143	0.02		143	0.04		143	0.05		143	0.06		143	0.05		143				233	0.01		233	0.03		233	0.04
24	0.03		24	0.03		24	0.03		24	0.03		24	0.04		24	0.04		24	0.02			144	0.02		144	0.02		144	0.02		144	0.01		144	0.01		144	0.03			234	0		234	0		234	0.02
25	0.04		25	0.06		25	0.06		25	0.07		25	0.08		25	0.09		25	0.07			145	0.01		145	0.02		145	0.03		145	0.04		145	0.02		145	0			235	0.02		235	0.02		235	0.02
26	0.02		26	0.02		26	0.02		26	0.07		26	0.08		26	0.08		26	0.2			146	0.02		146	0.03		146	0.03		146	0.05		146	0.05		146	0.12			236	0.01		236	0.01		236	0.01
27	0.08		27	0.09		27	0.1		27	0.11		27	0.12		27	0.15		27	0.13			147	0.04		147	0.09		147	0.11		147	0.11		147	0.11		147	0.14			237	0.01		237	0.01		237	0.01
28	0.06		28	0.06		28	0.06		28	0.08		28	0.09		28	0.1		28	0.09			148	0.04		148	0.07		148	0.09		148	0.08		148	0.1		148	0.17			238	0.02		238	0.02		238	0.01
29	0.03		29	0.03		29	0.03		29	0.03		29	0.02		29	0.02		29	0.02			149	0.07		149	0.1		149	0.12		149	0.14		149	0.15		149	0.24			239			239			239
30	0.03		30	0.03		30	0.05		30	0.05		30	0.05		30	0.07		30	0.08			150	0.01		150	0.03		150	0.04		150	0.05		150	0.03		150	0.1			240	0.01		240	0.01		240	0
31	0.11		31	0.11		31	0.11		31	0.11		31	0.12		31	0.15		31	0.11			151	0.1		151	0.15		151	0.19		151	0.23		151	0.23		151	0.4			241	0		241	0.01		241	0
32	0.02		32	0.03		32	0.03		32	0.03		32	0.07		32	0.08		32	0.08			152	0.14		152	0.23		152	0.26		152	0.31		152	0.33		152				242	0.01		242	0.01		242	0.01
33	0.04		33	0.04		33	0.05		33	0.06		33	0.06		33	0.08		33	0.09			153			153			153			153			153			153				243	0.02		243	0.03		243	0.04
34	0.24		34	0.27		34	0.28		34	0.29		34	0.32		34	0.36		34				154	0.06		154	0.1		154	0.12		154	0.15		154	0.14		154	0.26			244	0.03		244	0.03		244	0.04
35	0.04		35	0.07		35	0.07		35	0.07		35	0.1		35	0.12		35	0.12			155	0.09		155	0.14		155	0.18		155	0.21		155	0.24		155	0.53			245	0.04		245	0.06		245	0.09
36	0.04		36	0.05		36	0.08		36	0.08		36	0.08		36	0.15		36	0.25			156	0.25		156	0.3		156	0.35		156			156	0.62		156				246	0.08		246	0.11		246	0.17
37	0.02		37	0.08		37	0.06		37	0.06		37	0.11		37	0.15		37	0.26			157	0.05		157	0.09		157	0.11		157	0.13		157	0.13		157	0.23			247	0.03		247	0.04		247	0.06
38	0.02		38	0.05		38	0.05		38	0.06		38	0.08		38	0.09		38	0.12			158	0.04		158	0.1		158	0.11		158	0.14		158	0.15		158	0.28			248	0.06		248	0.09		248	0.11
39	0.14		39	0.16		39	0.18		39	0.2		39	0.27		39	0.35		39	0.46			159	0.06		159	0.09		159	0.11		159	0.13		159	0.13		159	0.28			249	0.08		249	0.12		249	0.16
40	0.02		40	0		40	0		40	0.03		40			40			40				160	0.01		160	0.05		160	0.05		160	0.07		160	0.06		160	0.16			250	0.04		250	0.07		250	0.15
41	0.06		41	0.09		41	0.11		41	0.14		41	0.18		41	0.27		41	0.4			161			161			161			161			161			161				251	0.03		251	0.04		251	0.06
42	0.01		42	0.06		42	0.05		42	0.09		42	0.16		42	0.25		42	0.52			162	0.06		162	0.05		162	0.07		162	0.08		162	0.11		162	0.21			252	0.06		252	0.09		252	0.13
43	0.13		43	0.15		43	0.19		43	0.22		43	0.29		43	0.37		43	0.63			163	0.12		163	0.21		163	0.27		163	0.32		163	0.37		163	0.72			253	0.12		253	0.16		253	0.22
44	0.08		44	0.12		44	0.16		44	0.2		44	0.25		44	0.38		44	0.19			164	0.11		164	0.19		164	0.23		164	0.28		164	0.3		164				254	0.08		254	0.11		254	0.15
45	0.03		45	0.02		45	0.03		45	0.04		45	0.05		45	0.06		45	0.1			165			165			165			165			165			165				255	0.01		255	0.02		255	0.03
46	0.02		46	0.02		46	0.02		46	0.01		46	0.02		46	0.04		46	0.06			166	0.31		166	0.44		166	0.56		166	0.66		166	0.73		166				256	0.05		256	0.07		256	0.09
47	0.03		47	0.03		47	0.02		47	0.02		47	0.03		47	0.03		47	0.07			167	0.1		167	0.17		167	0.21		167	0.24		167	0.26		167	0.4			257	0.05		257	0.09		257	0.13
48	0.03		48	0.02		48	0.03		48	0.04		48	0.04		48	0.04		48	0.03			168	0.08		168	0.12		168	0.15		168	0.18		168	0.19		168	0.34			258			258			258
49			49			49			49			49			49			49				169	0.34		169	0.49		169	0.51		169			169			169				259			259			259
50	0		50	0.01		50	0.02		50	0.02		50	0.02		50	0.08		50	0.22			170	0.01		170	0.02		170	0.01		170	0.01		170	0.01		170	0.04			260			260			260
51	0.05		51	0.11		51	0.12		51	0.15		51	0.22		51	0.35		51	0.65			171	0.07		171	0.13		171	0.17		171	0.22		171	0.22		171	0.45			261	0.04		261	0.05		261	0.07
52	0.02		52	0.03		52	0.04		52	0.05		52	0.08		52	0.14		52	0.31			172	0.09		172	0.09		172	0.12		172	0.14		172	0.18		172	0.32			262	0.05		262	0.06		262	0.07
53			53			53			53			53			53			53				173	0.13		173	0.16		173	0.23		173	0.27		173	0.3		173				263	0.13		263	0.18		263	0.38
54	0.07		54	0.08		54	0.11		54	0.11		54	0.19		54	0.3		54	0.62			174	0.03		174	0.05		174	0.07		174	0.06		174	0.05		174				264	0.04		264	0.06		264	0.09
55	0.04		55	0.04		55	0.04		55	0.03		55	0.05		55	0.08		55	0.18			175	0.01		175	0.04		175	0.04		175	0.05		175	0.04		175	0.04			265	0.04		265	0.05		265	0.06
56	0.05		56	0.05		56	0.07		56	0.07		56	0.07		56	0.11		56				176	0.02		176	0.02		176	0.03		176	0.02		176	0.04		176	0.07			266	0.02		266	0.02		266	0.02
57	0.08		57	0.2		57	0.2		57	0.18		57			57			57				177	0.03		177	0.06		177	0.07		177	0.08		177	0.08		177	0.15			267	0.01		267	0.02		267	0.02
58	0.1		58	0.1		58	0.14		58	0.17		58	0.2		58	0.27		58	0.37			178	0.01		178	0.03		178	0.05		178	0.07		178	0.03		178	0.03			268	0.03		268	0.05		268	0.06
59	0.01		59	0.03		59	0.05		59	0.06		59	0.07		59	0.15		59	0.31			179	0.03		179	0.05		179	0.05		179	0.05		179	0.06		179	0.11			269	0.02		269	0.02		269	0.02
60	0.19		60	0.2		60	0.21		60	0.23		60	0.25		60	0.28		60	0.14			180	0.05		180	0.1		180	0.14		180	0.13		180	0.12		180	0.24			270	0.01		270	0.02		270	0.03
61	0.05		61	0.06		61	0.08		61	0.09		61	0.13		61	0.19		61	0.43			181	0.04		181	0.05		181	0.03		181	0.07		181	0.08		181				271	0.02		271	0.02		271	0.03
62			62			62			62			62			62			62				182	0.02		182	0.05		182	0.05		182	0.06		182	0.05		182	0.08			272	0.01		272	0.01		272	0.02
63			63			63			63			63			63			63				183	0.01		183	0.03		183	0.03		183	0.04		183	0.02		183	0.02			273	0.01		273	0.01		273	0.01
64			64			64			64			64			64			64				184	0.01		184	0.05		184	0.05		184	0.03		184	0.04		184	0.01			274	0.02		274	0.02		274	0.03
65	0.13		65	0.15		65	0.15		65	0.2		65	0.21		65	0.25		65	0.18			185	0.04		185	0.06		185	0.07		185	0.06		185	0.08		185	0.07			275			275			275
66			66			66			66			66			66			66				186	0.03		186	0.07		186	0.09		186	0.09		186	0.09		186	0.14			276	0.01		276	0.02		276	0.03
67			67			67			67			67			67			67				187	0.01		187	0.02		187	0.02		187	0.01		187	0.02		187	0.06			277	0.04		277	0.05		277	0.06
68			68			68			68			68			68			68				188	0.03		188	0.01		188	0.02		188	0.03		188	0.06		188	0.13			278	0.03		278	0.04		278	0.05
69			69			69			69			69			69			69				189	0.03		189	0.04		189	0.04		189	0.05		189	0.06		189	0.13			279	0.03		279	0.03		279	0.03
70	0.08		70	0.08		70	0.08		70	0.09		70	0.13		70	0.13		70	0.14			190	0.09		190	0.14		190	0.17		190	0.2		190	0.22		190	0.44			280	0.01		280	0.02		280	0.02
71	0.04		71	0.04		71	0.03		71	0.03		71	0.03		71	0.02		71	0.03			191	0.03		191	0.03		191	0.03		191	0.03		191	0.05		191	0.17			281	0.04		281	0.05		281	0.06
72	0.08		72	0.08		72	0.07		72	0.08		72	0.09		72	0.11		72	0.05			192	0.08		192	0.08		192	0.1		192	0.12		192	0.15		192	0.3			282	0.01		282	0		282	0.01
73	0.17		73	0.19		73	0.17		73	0.2		73	0.22		73	0.25		73	0.23			193	0.06		193	0.07		193	0.09		193	0.11		193	0.14		193	0.33			283	0.03		283	0.04		283	0.05
74	0.07		74	0.08		74	0.08		74	0.08		74	0.11		74	0.11		74	0.1			194	0.04		194	0.09		194	0.11		194	0.12		194	0.13		194	0.24			284	0.06		284	0.07		284	0.09
75	0.05		75	0.04		75	0.03		75	0.03		75	0.03		75	0.03		75	0.07			195	0.02		195	0.02		195	0.01		195	0.03		195	0.01		195	0.02			285	0.02		285	0.02		285	0.02
76	0.03		76	0.03		76	0.01		76	0.03		76	0.04		76	0.09		76	0.25			196	0.02		196	0.01		196	0.02		196	0.02		196	0.05		196	0.08			286	0.05		286	0.06		286	0.14
77	0.01		77	0.01		77	0.02		77	0.02		77	0.04		77	0.04		77	0.15			197	0.02		197	0.02		197	0.02		197	0.03		197	0.05		197	0.07			287	0.06		287	0.09		287	0.13
78	0.05		78	0.04		78	0.03		78	0.04		78	0.04		78	0.05		78	0.02			198	0.01		198	0.04		198	0.03		198	0.04		198	0.03		198	0.04			288	0.03		288	0.03		288	0.03
79	0.03		79	0.01		79	0.01		79	0.01		79	0.02		79	0.06		79	0.13			199	0.02		199	0.05		199	0.05		199	0.07		199	0.07		199	0.05			289	0.02		289	0.03		289	0.06
80	0.02		80	0.02		80	0.04		80	0.05		80	0.07		80	0.11		80	0.22			200			200			200			200			200			200				290	0.05		290	0.06		290	0.08
81	0.01		81	0.01		81	0.02		81	0.01		81	0.01		81	0.01		81	0.05			201			201			201			201			201			201				291	0.02		291	0.04		291	0.05
82	0.03		82	0.03		82	0.02		82	0.02		82	0.02		82	0.02		82	0.13			202			202			202			202			202			202				292	0.01		292	0.01		292	0
83	0.02		83	0.01		83	0.02		83	0.01		83	0.02		83	0.01		83	0.02			203	0		203	0.04		203	0.03		203	0.04		203	0.03		203	0.05			293	0.01		293	0.02		293	0.03
84	0.04		84	0.04		84	0.03		84	0.04		84	0.05		84	0.06		84	0.1			204	0.02		204	0.04		204	0.04		204	0.05		204	0.03		204	0.03			294	0.02		294	0.03		294	0.04
85	0.03		85	0.01		85	0.02		85	0.01		85	0.01		85	0.02		85	0.06			205	0.03		205	0.06		205	0.09		205	0.03		205			205				295			295			295
86	0.04		86	0.04		86	0.04		86	0.04		86	0.03		86	0.05		86	0.04			206			206			206			206			206			206				296	0.01		296	0		296	0
87	0.04		87	0.02		87	0.02		87	0.02		87	0.01		87	0		87	0.02			207			207			207			207			207			207				297	0		297	0		297	0.01
88	0.01		88	0		88	0.01		88	0.01		88	0.01		88	0.01		88	0			208	0.01		208	0.03		208	0.01		208	0.02		208	0		208	0.05			298	0.02		298	0.02		298	0.02
89	0.03		89	0.02		89	0.01		89	0.02		89	0.02		89	0.01		89	0.02			209	0.01		209	0.01		209	0		209	0.01		209	0.03		209	0.07			299			299			299
90	0.01		90	0.01		90	0.02		90	0.01		90	0		90	0.01		90	0.04			210	0		210	0.03		210	0.03		210	0.01		210	0		210	0.08			300			300			300
91	0.04		91	0.02		91	0.03		91	0.03		91	0.03		91	0.02		91	0.04			211			211			211			211			211			211				301			301			301
92	0.03		92	0.03		92	0		92	0.02		92	0.03		92	0.03		92	0.03			212			212			212			212			212			212				302	0.02		302	0.02		302	0.03
93	0.03		93	0.01		93	0		93	0.01		93	0.01		93	0.01		93	0.02			213	0.01		213	0.01		213	0.03		213	0.02		213	0.02		213	0.06			303	0.01		303	0.02		303	0.01
94	0.02		94	0.01		94	0.01		94	0.02		94	0.03		94	0.05		94	0.08			214	0.01		214	0.03		214	0.04		214	0.04		214	0.01		214	0.02			304	0.01		304	0.01		304	0
95	0.02		95	0.01		95	0.02		95	0		95	0.05		95	0.07		95	0.06			215	0		215	0.03		215	0.05		215	0.07		215	0.02		215	0.01			305			305			305
96	0.02		96	0.01		96	0.01		96	0.01		96	0.01		96	0.01		96	0.03																						306	0.01		306	0.01		306	0.01
97	0.03		97	0.01		97	0.01		97	0.01		97	0.01		97	0.02		97	0.06																						307	0.01		307	0.01		307	0.01
98	0.01		98	0.02		98	0.03		98	0.02		98	0.03		98	0.03		98	0.04																						308	0.01		308	0.02		308	0.01
99			99			99			99			99			99			99
100			100			100			100			100			100			100
101			101			101			101			101			101			101
102	0.02		102	0.03		102	0.03		102	0.02		102	0.04		102	0.06		102	0.09
103	0.04		103	0.05		103	0.05		103	0.04		103	0.04		103	0.08		103	0.11
104	0.05		104	0.05		104	0.06		104	0.03		104	0.03		104	0.04		104	0.03
105	0.04		105	0.02		105	0.03		105	0.04		105	0.03		105	0.02		105	0.02
106	0.04		106	0.03		106	0.03		106	0.03		106	0.02		106	0.02		106	0.02
107	0.03		107	0.03		107	0.02		107	0.03		107	0.04		107	0.03		107	0.02
108			108			108			108			108			108			108
109			109			109			109			109			109			109
110	0.06		110	0.05		110	0.05		110	0.05		110	0.05		110	0.04		110	0.01
111	0.06		111	0.06		111	0.04		111	0.03		111	0.03		111	0.02		111	0.01
112	0.15		112	0.14		112	0.14		112	0.15		112	0.15		112	0.12		112	0.03
113	0.1		113	0.11		113	0.08		113	0.12		113	0.12		113	0.07		113	0.02
114	0.25		114	0.23		114	0.02		114	0.24		114	0.25		114	0.26		114	0.02
115	0.37		115	0.4		115	0.39		115	0.38		115	0.4		115	0.41		115	0.01
116	0.06		116	0.04		116	0.08		116			116			116	0.08		116	0.01
117	0.03		117	0.03		117	0.01		117	0.58		117			117			117
118	0		118	0		118	0.01		118	0.03		118			118			118
119	0.05		119	0.05		119	0.06		119	0.08		119	0.08		119	0.02		119	0.02
120	0.11		120	0.09		120	0.1		120	0.12		120	0.11		120	0.07		120	0.01
[truncated: 30 more columns]

## Sheet: Figure 4
Figure 4A																Figure 4B																			Figure 4C
100μM Dab2 320-495, 600 MHz, 25°C					100μM Dab2 320-495 + 100%EH123, 600 MHz, 25°C					100μM Dab2 320-495 + 382%EH123, 600 MHz, 25°C						100μM Dab2 320-495 + 10%EH123, 25°C			100μM Dab2 320-495 + 20%EH123, 25°C			100μM Dab2 320-495 + 40%EH123, 25°C			100μM Dab2 320-495 + 70%EH123, 25°C			100μM Dab2 320-495 + 100%EH123, 25°C			100μM Dab2 320-495 + 382%EH123, 25°C				EH1, 600 MHz, 25°C					EH1 + 100% Dab2 320-495, 600 MHz, 25°C					EH2, 600 MHz, 25°C
AA number	AA type	R1ρ	R1ρ error		AA number	AA type	R1ρ	R1ρ error		AA number	AA type	R1ρ	R1ρ error			AA number	CSPs (ppm)		AA number	CSPs (ppm)		AA number	CSPs (ppm)		AA number	CSPs (ppm)		AA number	CSPs (ppm)		AA number	CSPs (ppm)			AA number	AA type	R1ρ	R1ρ error		AA number	AA type	R1ρ	R1ρ error		AA number	AA type	R1ρ	R1ρ error
321	LYS	1.715	0.042		321	LYS	1.792	0.036		321	LYS	1.992	0.059			320			320			320			320			320			320				4	ALA	2.573	0.332		7	LEU	6.179	0.221		127	GLU	9.053	0.459
322	GLU	1.793	0.037		322	GLU	1.987	0.045		322	GLU	2.156	0.057			321	0		321	0		321	0		321	0		321	0		321	0.01			5	ALA	4.159	0.357		8	SER	8.65	0.356		128	ASP	8.523	0.558
323	ASN	2.083	0.068		323	ASN	2.088	0.054		323	ASN	2.343	0.099			322	0		322	0.01		322	0.01		322	0.01		322	0.01		322	0.01			6	GLN	3.248	0.297		9	LEU	11.073	0.404		129	LYS	9.41	0.497
324	SER	2.031	0.069		324	SER	2.101	0.099		324	SER	2.353	0.13			323	0		323	0		323	0		323	0		323	0		323	0.01			7	LEU	5.613	0.661		10	THR	10.924	0.58		130	ALA	9.309	0.384
328	SER	2.211	0.05		328	SER	2.199	0.074		328	SER	2.518	0.152			324	0		324	0		324	0.01		324	0.01		324	0		324	0.01			8	SER	7.029	0.727		11	GLN	10.709	0.339		131	LYS	8.879	0.396
329	THR	2.142	0.041		329	THR	2.427	0.058		329	THR	2.825	0.07			325			325			325			325			325			325				9	LEU	9.677	1.183		12	LEU	9.356	0.29		132	TYR	9.165	0.48
331	LEU	2.12	0.02		331	LEU	2.355	0.03		331	LEU	2.991	0.057			326			326			326			326			326			326				10	THR	9.613	0.994		13	SER	10.033	0.427		133	ASP	8.852	0.401
332	SER	2.325	0.028		332	SER	2.639	0.042		332	SER	3.312	0.126			327			327			327			327			327			327				11	GLN	8.062	0.717		14	SER	12.42	0.453		134	ALA	8.732	0.543
333	ASN	2.336	0.049		333	ASN	2.687	0.067		333	ASN	3.356	0.218			328	0		328	0		328	0		328	0		328	0		328	0.01			12	LEU	5.058	0.355		15	GLY	10.121	0.363		135	ILE	9.937	0.668
334	GLY	1.834	0.026		334	GLY	2.284	0.041		334	GLY	2.897	0.127			329	0		329	0		329	0.01		329	0.01		329	0.01		329	0.03			13	SER	7.162	0.905		16	ASN	10.44	0.269		136	PHE	8.656	0.47
336	LEU	2.247	0.031		336	LEU	3	0.046		336	LEU	4.307	0.099			330			330			330			330			330			330				14	SER	9.903	0.753		20	GLU	10.281	0.192		137	ASP	8.472	0.453
337	ASN	2.437	0.037		337	ASN	3.044	0.068		337	ASN	4.239	0.192			331	0		331	0.01		331	0.01		331	0.02		331	0.02		331	0.07			15	GLY	6.945	0.686		21	LYS	10.812	0.289		138	SER	8.647	0.407
338	GLY	2.401	0.033		338	GLY	3.174	0.078		338	GLY	4.172	0.139			332	0		332	0		332	0		332	0		332	0		332	0			16	ASN	8.216	0.52		22	TYR	10.468	0.279		139	LEU	9.467	0.443
339	ASP	2.7	0.027		339	ASP	3.849	0.042		339	ASP	5.5	0.107			333	0		333	0.01		333	0.01		333	0		333	0		333	0			18	VAL	8.974	0.587		23	TYR	8.95	0.832		140	SER	8.058	0.43
340	VAL	2.723	0.025		340	VAL	4.752	0.071		341	ASP	10.978	0.713			334	0		334	0		334	0		334	0.01		334	0.01		334	0.04			19	TYR	8.923	0.621		24	ARG	10.677	0.52		142	VAL	7.857	0.459
341	ASP	3.08	0.027		341	ASP	5.93	0.108		342	TYR	14.236	2.005			335			335			335			335			335			335				20	GLU	8.645	0.666		25	GLN	11.013	0.278		143	ASN	9.56	0.865
342	TYR	3.281	0.038		342	TYR	7.101	0.161		344	GLY	13.799	1.944			336	0		336	0.01		336	0.02		336	0.02		336	0.02		336	0.07			21	LYS	8.489	0.813		26	VAL	10.045	0.344		144	GLY	5.852	0.511
343	PHE	3.157	0.022		343	PHE	9.918	0.487		345	GLN	10.449	0.689			337	0		337	0		337	0		337	0		337	0		337	0			22	TYR	8.521	0.637		27	ASP	8.657	0.408		145	PHE	7.888	0.383
344	GLY	3.15	0.032		344	GLY	7.115	0.184		346	GLN	11.076	1.071			338	0		338	0.01		338	0.01		338	0.01		338	0.02		338	0.04			23	TYR	8.235	0.758		28	THR	8.854	0.214		146	LEU	8.634	0.642
345	GLN	3.395	0.028		345	GLN	6.833	0.119		351	SER	7.587	0.231			339	0		339	0		339	0		339	0		339	0		339	0			24	ARG	7.949	0.859		29	GLY	8.213	0.291		147	SER	8.606	0.436
346	GLN	3.258	0.028		346	GLN	6.891	0.131		352	ASN	6.936	0.265			340	0.01		340	0.01		340	0.01		340	0.01		340	0.01		340				25	GLN	7.81	0.993		30	ASN	9.718	0.251		148	GLY	9.306	0.646
347	PHE	3.307	0.031		347	PHE	5.975	0.115		353	ARG	5.758	0.133			341	0.01		341	0.02		341	0.03		341	0.05		341	0.07		341	0.17			26	VAL	7.455	0.548		31	THR	9.959	0.433		149	ASP	9.9	0.46
349	GLN	3.261	0.027		351	SER	5.254	0.076		354	THR	5.716	0.153			342	0		342	0.02		342	0.03		342	0.04		342	0.06		342	0.13			27	ASP	7.033	0.522		32	GLY	10.967	0.456		150	LYS	9.858	0.705
351	SER	3.351	0.037		352	ASN	4.567	0.08		355	GLY	4.041	0.109			343			343			343			343			343			343				28	THR	6.588	0.435		33	ARG	10.385	0.316		151	VAL	8.9	0.413
352	ASN	3.273	0.068		353	ARG	3.944	0.062		356	LYS	4.526	0.098			344	0.02		344	0.03		344	0.06		344	0.1		344	0.14		344	0.31			29	GLY	6.618	0.491		35	LEU	9.481	0.451		152	LYS	9.342	0.615
353	ARG	3.047	0.04		354	THR	3.7	0.056		359	ALA	4.578	0.109			345	0		345	0		345	0.03		345	0.05		345	0.08		345	0.23			30	ASN	7.333	0.78		36	ALA	10.598	0.47		154	VAL	9.009	0.423
354	THR	2.954	0.032		355	GLY	3.501	0.053		360	GLN	4.427	0.187			346	0.01		346	0.03		346	0.05		346	0.08		346	0.11		346	0.27			31	THR	7.491	0.652		39	ALA	9.939	0.452		155	LEU	9.15	0.424
355	GLY	2.747	0.039		356	LYS	3.575	0.067		361	ALA	4.364	0.183			347	0.01		347	0.02		347	0.05		347	0.07		347	0.14		347				32	GLY	9.265	0.814		41	ALA	11.477	0.394		156	LEU	9.41	0.485
356	LYS	2.794	0.03		359	ALA	3.404	0.049		362	GLY	4.648	0.222			348			348			348			348			348			348				33	ARG	8.697	0.495		42	PHE	10.334	0.266		157	ASN	9.226	0.314
359	ALA	2.564	0.036		360	GLN	3.048	0.084		366	PHE	17.628	4.704			349	0		349	0		349	0.04		349	0.05		349			349				34	VAL	11.238	1.676		43	LEU	9.79	0.295		158	SER	8.993	0.449
360	GLN	2.44	0.047		361	ALA	3.102	0.073		367	SER	8.609	0.864			350			350			350			350			350			350				35	LEU	7.262	0.821		44	LYS	11.606	0.393		159	LYS	9.625	0.442
361	ALA	2.276	0.06		362	GLY	2.941	0.072		370	GLN	4.604	0.233			351	0.01		351	0.02		351	0.03		351	0.05		351	0.07		351	0.16			36	ALA	7.279	0.768		45	LYS	11.219	0.359		160	LEU	8.532	0.406
362	GLY	2.015	0.039		366	PHE	7.081	0.463		371	THR	4.854	0.19			352	0.01		352	0.01		352	0.01		352	0.01		352	0.04		352	0.07			37	SER	9.483	0.707		46	SER	11.29	0.407		162	VAL	9.453	0.33
366	PHE	3.078	0.054		367	SER	5.083	0.196		372	GLN	4.847	0.18			353	0		353	0		353	0		353	0		353	0		353	0			38	ASP	8.191	0.73		47	GLY	9.889	0.36		163	ASP	9.771	0.366
367	SER	3.059	0.077		370	GLN	3.672	0.098		374	ALA	4.414	0.1			354	0		354	0		354	0		354	0		354	0.01		354	0.02			39	ALA	9.301	0.856		48	LEU	10.756	0.3		164	ILE	9.581	0.377
370	GLN	2.701	0.053		371	THR	3.405	0.096		375	VAL	4.42	0.133			355	0		355	0		355	0		355	0.01		355	0.01		355	0.03			40	ALA	7.938	0.747		50	ASP	10.673	0.321		166	GLY	8.383	0.443
371	THR	2.623	0.056		372	GLN	3.614	0.084		376	ARG	4.754	0.132			356	0.01		356	0.01		356	0.01		356	0.01		356	0.01		356	0.01			41	ALA	6.741	0.831		51	LEU	12.365	0.469		167	ARG	10.575	0.407
372	GLN	2.783	0.047		374	ALA	3.387	0.07		377	THR	4.468	0.129			357			357			357			357			357			357				42	PHE	7.416	0.754		58	ASP	13.356	0.514		168	VAL	9.867	0.4
374	ALA	2.757	0.035		375	VAL	3.482	0.053		378	GLN	4.373	0.059			358			358			358			358			358			358				43	LEU	8.374	1.007		59	LEU	11.545	0.531		169	TRP	9.9	0.544
375	VAL	2.638	0.032		376	ARG	3.788	0.062		379	ASN	3.751	0.131			359	0		359	0		359	0		359	0		359	0		359	0			44	LYS	9.126	0.855		61	ASP	10.831	0.405		170	GLU	9.662	0.39
376	ARG	2.935	0.044		377	THR	3.419	0.061		380	GLY	3.402	0.124			360	0		360	0		360	0		360	0		360	0.01		360	0.02			45	LYS	8.511	0.664		70	LYS	10.375	0.442		171	LEU	9.759	0.49
377	THR	2.896	0.041		378	GLN	3.417	0.027		381	VAL	4.829	0.087			361	0		361	0		361	0		361	0.02		361	0.02		361	0.05			46	SER	8.148	0.849		75	VAL	10.493	0.345		172	SER	9.661	0.507
378	GLN	2.702	0.029		379	ASN	3.193	0.079		382	SER	4.363	0.112			362	0		362	0		362	0.02		362	0.03		362	0.04		362	0.11			47	GLY	7.356	0.629		76	ALA	10.462	0.368		173	ASP	9.282	0.433
379	ASN	2.718	0.084		380	GLY	2.762	0.053		383	GLU	4.462	0.104			363			363			363			363			363			363				48	LEU	7.87	0.663		77	LEU	10.215	0.403		174	ILE	7.377	0.67
380	GLY	2.426	0.033		381	VAL	3.294	0.039		384	ARG	4.929	0.101			364			364			364			364			364			364				50	ASP	6.632	0.837		78	ARG	11.224	0.444		175	ASP	9.516	0.505
381	VAL	2.573	0.033		382	SER	3.349	0.054		385	GLU	5.008	0.118			365			365			365			365			365			365				51	LEU	9.643	0.856		79	LEU	10.806	0.384		176	HIS	9.667	0.478
382	SER	2.748	0.029		383	GLU	3.572	0.05		386	GLN	4.822	0.121			366	0.06		366	0.12		366	0.22		366	0.37		366	0.49		366	1.06			52	ILE	8.449	0.653		80	VAL	10.047	0.33		177	ASP	9.289	0.483
383	GLU	2.869	0.028		384	ARG	3.957	0.048		387	ASN	5.255	0.161			367	0.01		367	0.02		367	0.04		367	0.07		367	0.09		367	0.21			54	GLY	10.336	0.797		81	ALA	10.637	0.414		178	GLY	9.422	0.597
384	ARG	2.89	0.036		385	GLU	3.887	0.05		388	GLY	4.863	0.25			368			368			368			368			368			368				55	LYS	9.657	0.661		82	CYS	10.259	0.292		179	MET	9.776	0.393
385	GLU	2.883	0.028		386	GLN	3.755	0.065		389	PHE	5.91	0.162			369			369			369			369			369			369				56	ILE	7.535	0.773		83	ALA	10.032	0.271		180	LEU	9.061	0.553
386	GLN	2.799	0.029		387	ASN	3.795	0.065		390	SER	5.968	0.333			370	0.01		370	0.01		370	0.01		370	0.02		370	0.03		370	0.08			57	TRP	7.862	0.657		84	GLN	10.301	0.341		181	ASP	8.65	0.989
387	ASN	2.897	0.037		388	GLY	3.364	0.071		391	VAL	6.831	0.238			371	0.01		371	0		371	0.01		371	0.01		371	0.01		371	0.04			58	ASP	10.885	1.056		85	ASN	10.783	0.328		182	ARG	8.696	0.543
388	GLY	2.681	0.04		389	PHE	4.05	0.057		392	LYS	6.282	0.214			372	0		372	0		372	0		372	0.01		372	0.01		372	0.03			59	LEU	8.541	0.668		86	GLY	8.08	0.28		183	ASP	9.319	0.529
389	PHE	2.747	0.029		390	SER	4.005	0.069		400	GLY	10.578	1.489			373			373			373			373			373			373				60	ALA	12.671	1.279		88	GLU	9.563	0.341		184	GLU	9.083	0.395
390	SER	2.743	0.055		391	VAL	4.688	0.101		401	SER	7.085	0.232			374	0.01		374	0		374	0		374	0		374	0		374	0.02			61	ASP	8.974	0.648		89	VAL	8.404	0.331		185	PHE	9.905	0.609
391	VAL	2.954	0.033		392	LYS	4.278	0.056		404	LYS	5.043	0.14			375	0		375	0		375	0		375	0.02		375	0.02		375	0.04			65	LYS	10.266	1.058		90	SER	10.059	0.349		186	ALA	10.719	0.497
392	LYS	2.79	0.028		393	SER	4.895	0.176		405	GLY	3.797	0.134			376	0		376	0		376	0		376	0.01		376	0.02		376	0.03			70	LYS	8.202	0.68		91	LEU	9.971	0.38		187	VAL	9.437	0.407
393	SER	2.668	0.041		394	SER	6.386	0.219		406	LEU	4.138	0.088			377	0		377	0.01		377	0.01		377	0.01		377	0.01		377	0.02			71	GLN	7.38	0.979		92	SER	10.66	0.411		188	ALA	9.327	0.456
394	SER	2.681	0.036		400	GLY	6.455	0.363		407	SER	4.172	0.094			378	0		378	0		378	0		378	0		378	0		378	0			72	GLU	8.874	0.867		93	SER	9.756	0.262		189	MET	8.921	0.515
396	ASN	2.783	0.038		401	SER	4.503	0.067		408	ILE	4.868	0.219			379	0.01		379	0.01		379	0.01		379	0.01		379	0.01		379	0.01			73	PHE	10.166	1.147		94	LEU	11.26	0.427		190	PHE	9.75	0.429
398	PHE	2.676	0.028		404	LYS	3.49	0.049		409	GLN	4.008	0.138			380	0		380	0.01		380	0.01		380	0.01		380	0.01		380	0.03			74	PHE	7.759	1.057		95	ASN	7.483	0.216		191	LEU	9.905	0.487
399	VAL	2.568	0.032		405	GLY	3.105	0.055		410	ASN	4.102	0.154			381	0.01		381	0.01		381	0.01		381	0.01		381	0.01		381	0.04			75	VAL	8.757	0.708		96	LEU	9.592	0.343		192	VAL	9.937	0.483
400	GLY	2.406	0.035		406	LEU	3.157	0.04		411	GLY	3.368	0.091			382	0		382	0		382	0		382	0		382	0.01		382	0.02			76	ALA	8.752	0.711		97	ALA	9.05	0.22		193	TYR	9.275	0.54
401	SER	2.434	0.027		407	SER	3.133	0.043		412	VAL	3.46	0.061			383	0		383	0		383	0		383	0		383	0		383	0.02			77	LEU	8.623	0.765		98	VAL	10.192	0.222		194	CYS	9.714	0.369
404	LYS	2.491	0.023		408	ILE	3.074	0.044		413	LYS	3.712	0.067			384	0		384	0		384	0		384	0		384	0		384	0			78	ARG	7.996	0.741		102	ARG	9.772	0.428		195	ALA	9.316	0.654
405	GLY	2.379	0.035		409	GLN	3.136	0.044		415	ASP	3.566	0.072			385	0		385	0.01		385	0.01		385	0.01		385	0.01		385	0			79	LEU	8.845	0.48		103	PHE	9.031	0.385		196	LEU	9.977	0.515
406	LEU	2.365	0.041		410	ASN	3.188	0.064		416	LEU	3.503	0.059			386	0		386	0.01		386	0.01		386	0.01		386	0.01		386	0.02			80	VAL	7.648	0.787		104	HIS	8.755	0.329		197	GLU	8.835	0.416
407	SER	2.451	0.03		411	GLY	2.616	0.044		417	GLU	3.563	0.052			387	0		387	0		387	0		387	0.02		387	0.02		387	0.06			81	ALA	8.107	0.699		105	ASP	6.463	0.328		198	LYS	7.619	0.356
408	ILE	2.379	0.023		412	VAL	2.797	0.045		418	SER	3.143	0.044			388	0.01		388	0.01		388	0.02		388	0.03		388	0.04		388	0.08			82	CYS	10.35	0.657		106	THR	5.79	0.316		199	GLU	8.386	0.335
409	GLN	2.519	0.025		413	LYS	2.991	0.035		419	SER	3.295	0.073			389	0.01		389	0.01		389	0.02		389	0.02		389	0.03		389	0.07			83	ALA	8.547	0.741		107	SER	11.187	0.327		203	MET	7.852	0.391
410	ASN	2.707	0.042		415	ASP	2.999	0.036		420	VAL	3.029	0.055			390	0		390	0		390	0		390	0.01		390	0.01		390	0.04			84	GLN	6.975	0.712		112	ILE	2.958	0.103		204	SER	7.486	0.331
411	GLY	2.306	0.03		416	LEU	2.917	0.029		421	GLN	3.134	0.061			391	0.01		391	0.01		391	0.02		391	0.04		391	0.06		391	0.11			85	ASN	7.916	0.689		113	SER	3.246	0.105		205	LEU	8.783	0.738
412	VAL	2.366	0.02		417	GLU	2.903	0.028		422	SER	4.044	0.123			392	0		392	0.01		392	0.01		392	0.02		392	0.02		392	0.06			86	GLY	6.748	0.501		114	GLY	-0.553	2.153		208	ALA	9.096	0.725
413	LYS	2.497	0.027		418	SER	2.769	0.025		423	SER	3.736	0.084			393	0.04		393	0.07		393	0.14		393	0.24		393	0.31		393				87	LEU	8.994	0.546		115	THR	2.658	0.116		209	LEU	9.204	0.534
415	ASP	2.544	0.037		419	SER	2.823	0.041		425	HIS	3.656	0.282			394	0.03		394	0.05		394	0.09		394	0.17		394	0.17		394				88	GLU	7.967	0.575		117	ALA	2.914	0.094		210	VAL	10.764	0.801
416	LEU	2.463	0.023		420	VAL	2.67	0.056		426	ASP	5.229	0.14			395			395			395			395			395			395				89	VAL	7.443	0.75		118	ALA	2.97	0.078		213	SER	9.604	0.969
417	GLU	2.576	0.021		421	GLN	2.704	0.042		427	SER	3.417	0.079			396	0.09		396	0.19		396	0.19		396	0.56		396			396				90	SER	8.366	0.587		119	GLU	3.079	0.081		214	LYS	10.519	1.249
418	SER	2.394	0.032		422	SER	3.013	0.059		428	ILE	3.765	0.084			397			397			397			397			397			397				91	LEU	7.97	0.854		120	LEU	2.824	0.085		215	ARG	7.92	1.252
419	SER	2.557	0.028		423	SER	3.05	0.05		429	ALA	4.094	0.088			398	0.16		398	0.32		398	0.52		398	0.85		398			398				92	SER	7.048	1.076
420	VAL	2.319	0.038		425	HIS	3.069	0.18		430	ILE	4.924	0.114			399	0.27		399	0.49		399			399			399			399				93	SER	7.932	0.719
421	GLN	2.454	0.024		426	ASP	4.112	0.042		431	ILE	5.137	0.155			400	0.07		400	0.13		400	0.25		400	0.4		400	0.54		400	1.07			94	LEU	9.064	0.564
422	SER	2.494	0.029		427	SER	2.838	0.038		435	GLN	4.328	0.11			401	0.01		401	0.02		401	0.03		401	0.06		401	0.08		401	0.16			95	ASN	7.138	0.444
423	SER	2.553	0.028		428	ILE	2.921	0.04		436	SER	4.029	0.162			402			402			402			402			402			402				96	LEU	7.481	0.972
425	HIS	2.757	0.128		429	ALA	3.103	0.066		437	THR	3.428	0.133			403			403			403			403			403			403				97	ALA	6.104	0.707
426	ASP	3.121	0.019		430	ILE	3.982	0.043		438	LYS	3.473	0.069			404	0		404	0		404	0.01		404	0.01		404	0.01		404	0.04			98	VAL	8.398	0.312
427	SER	2.502	0.032		431	ILE	3.784	0.058		440	GLY	3.211	0.091			405	0		405	0.01		405	0.01		405	0.01		405	0.02		405	0.03			102	ARG	6.96	0.564
428	ILE	2.518	0.037		435	GLN	3.623	0.05		441	ARG	3.451	0.093			406	0		406	0		406	0.01		406	0.01		406	0.02		406	0.06			103	PHE	7.757	0.872
429	ALA	2.657	0.024		436	SER	3.234	0.078		442	GLY	3.234	0.125			407	0		407	0.01		407	0.01		407	0.01		407	0.01		407	0.02			104	HIS	6.535	0.67
430	ILE	3.006	0.032		437	THR	3.164	0.066		444	ARG	3.632	0.105			408	0		408	0		408	0.01		408	0.01		408	0.01		408	0.03			105	ASP	5.517	0.658
431	ILE	3.008	0.03		438	LYS	2.987	0.056		445	THR	3.607	0.104			409	0		409	0.01		409	0.01		409	0.01		409	0.01		409	0.04			106	THR	4.709	0.646
435	GLN	3.174	0.034		440	GLY	2.904	0.05		446	ALA	3.704	0.096			410	0		410	0		410	0		410	0		410	0		410	0.03			107	SER	4.222	0.554
436	SER	3.053	0.068		441	ARG	3.041	0.049		447	LYS	3.427	0.101			411	0		411	0.01		411	0.01		411	0.01		411	0.01		411	0.01			110	LEU	2.376	0.314
437	THR	2.827	0.068		442	GLY	2.704	0.081		448	SER	3.885	0.105			412	0		412	0		412	0		412	0.01		412	0.01		412	0.02			111	LEU	2.13	0.443
438	LYS	2.706	0.025		444	ARG	3.098	0.052		450	ALA	2.907	0.069			413	0		413	0		413	0.01		413	0.02		413	0.03		413	0.05			112	ILE	2.112	0.389
440	GLY	2.68	0.035		445	THR	3.159	0.052		451	ASN	4.278	0.106			414			414			414			414			414			414				113	SER	2.335	0.592
441	ARG	2.797	0.035		446	ALA	3.035	0.053		452	ASP	5.065	0.084			415	0		415	0		415	0.01		415	0.01		415	0.01		415	0.03			114	GLY	1.858	1.493
442	GLY	2.478	0.052		447	LYS	2.943	0.04		453	LEU	5.644	0.118			416	0		416	0		416	0		416	0.01		416	0.01		416	0.04			115	THR	1.395	0.894
444	ARG	2.798	0.042		448	SER	3.064	0.075		454	LEU	6.681	0.17			417	0		417	0.01		417	0.01		417	0.02		417	0.02		417	0.05			119	GLU	1.32	1.493
445	THR	2.798	0.037		450	ALA	2.494	0.021		455	ALA	7.099	0.19			418	0		418	0		418	0		418	0		418	0		418	0			120	LEU	0.223	1.555
446	ALA	2.754	0.033		451	ASN	3.283	0.046		456	SER	5.282	1.012			419	0		419	0.01		419	0.01		419	0.01		419	0.01		419	0.02
447	LYS	2.597	0.029		452	ASP	3.48	0.075		457	ASP	4.791	0.124			420	0		420	0		420	0.01		420	0.01		420	0.01		420	0.04
448	SER	2.689	0.037		453	LEU	3.695	0.051		458	ILE	9.537	0.54			421	0		421	0.01		421	0.01		421	0.02		421	0.02		421	0.04
450	ALA	2.441	0.044		454	LEU	4.158	0.068		459	PHE	4.856	1.027			422	0		422	0		422	0		422	0		422	0		422	0
451	ASN	2.647	0.043		455	ALA	4.053	0.047		460	ALA	8.015	0.611			423	0		423	0		423	0		423	0		423	0		423	0
452	ASP	2.563	0.021		456	SER	4.024	0.054		463	VAL	4.851	0.129			424			424			424			424			424			424
453	LEU	2.513	0.023		457	ASP	3.435	0.045		464	SER	3.942	0.089			425	0		425	0.01		425	0.01		425	0.01		425	0.01		425	0.09
454	LEU	2.46	0.021		458	ILE	5.128	0.069		465	GLU	3.274	0.06			426	0		426	0.02		426	0.02		426	0.04		426	0.06		426	0.13
455	ALA	2.444	0.019		459	PHE	7.157	0.181		467	SER	2.847	0.074			427	0		427	0.01		427	0.01		427	0.01		427	0.02		427	0.05
456	SER	2.445	0.031		460	ALA	5.256	0.083		468	GLY	2.686	0.069			428	0		428	0.01		428	0.01		428	0.01		428	0.03		428	0.07
457	ASP	2.615	0.031		463	VAL	3.72	0.05		469	GLN	3.584	0.117			429	0		429	0.01		429	0.01		429	0.02		429	0.03		429	0.09
458	ILE	2.726	0.024		464	SER	3.064	0.043		470	ALA	2.587	0.068			430	0.01		430	0.02		430	0.02		430	0.04		430	0.05		430	0.1
459	PHE	2.777	0.027		465	GLU	2.728	0.033		471	SER	2.328	0.046			431	0.01		431	0.03		431	0.04		431	0.07		431	0.09		431	0.24
460	ALA	2.53	0.02		467	SER	2.439	0.031		473	THR	2.617	0.06			432			432			432			432			432			432
463	VAL	2.384	0.019		468	GLY	2.318	0.035		474	GLY	2.604	0.087			433			433			433			433			433			433
464	SER	2.56	0.025		469	GLN	3.111	0.032		475	GLN	3.673	0.087			434			434			434			434			434			434
465	GLU	2.342	0.035		470	ALA	2.182	0.035		477	THR	3.076	0.084			435	0		435	0		435	0		435	0		435	0		435	0.02
467	SER	2.24	0.033		471	SER	2.038	0.025		478	ALA	3.204	0.063			436	0		436	0.01		436	0.01		436	0.01		436	0.02		436	0.02
468	GLY	2.148	0.028		473	THR	2.332	0.035		479	LEU	3.385	0.079			437	0		437	0.01		437	0.01		437	0.01		437	0.02		437	0.02
469	GLN	2.126	0.029		474	GLY	2.264	0.036		480	GLN	4.548	0.095			438	0.01		438	0.01		438	0.01		438	0.01		438	0.02		438	0.03
470	ALA	2.081	0.017		475	GLN	2.52	0.031		484	LEU	11.157	0.696			439			439			439			439			439			439
471	SER	1.939	0.017		477	THR	2.527	0.032		485	ASP	10.553	0.55			440	0		440	0		440	0		440	0		440	0		440	0.01
473	THR	2.189	0.035		478	ALA	2.652	0.034		486	LEU	10.555	0.631			441	0		441	0		441	0		441	0		441	0		441	0.01
474	GLY	2.122	0.027		479	LEU	2.654	0.05		487	PHE	15.012	1.473			442	0		442	0		442	0		442	0		442	0		442	0.02
475	GLN	2.216	0.02		480	GLN	3.241	0.048		488	LYS	10.265	0.557			443			443			443			443			443			443
477	THR	2.288	0.023		484	LEU	6.261	0.09		489	THR	6.478	0.233			444	0		444	0.01		444	0.01		444	0.01		444	0.01		444	0.03
478	ALA	2.378	0.023		485	ASP	5.942	0.088		490	SER	5.122	0.15			445	0		445	0.01		445	0.01		445	0.01		445	0.01		445	0.02
479	LEU	2.261	0.023		486	LEU	5.474	0.084		491	ALA	3.659	0.069			446	0		446	0		446	0		446	0		446	0		446	0.02
480	GLN	2.415	0.028		487	PHE	7.639	0.163		495	VAL	3.66	0.062			447	0		447	0.01		447	0.01		447	0.01		447	0.01		447	0.02
484	LEU	3.201	0.036		488	LYS	5.207	0.107		496	LEU	3.448	0.067			448	0		448	0		448	0		448	0		448	0		448	0.01
485	ASP	3.056	0.022		489	THR	3.942	0.063		497	GLU	4.617	0.91			449			449			449			449			449			449
486	LEU	2.572	0.033		490	SER	3.403	0.061								450	0		450	0		450	0		450	0		450	0		450	0
487	PHE	2.683	0.025		491	ALA	2.564	0.03								451	0		451	0.01		451	0.01		451	0.01		451	0.02		451	0.04
488	LYS	2.644	0.033		495	VAL	2.637	0.036								452	0		452	0		452	0		452	0		452	0		452	0.04
489	THR	2.457	0.037		496	LEU	2.658	0.03								453	0.01		453	0.01		453	0.01		453	0.01		453	0.01		453	0.02
490	SER	2.508	0.033		497	GLU	3.629	0.309								454	0.01		454	0.02		454	0.04		454	0.06		454	0.08		454	0.2
491	ALA	2.195	0.028													455	0.01		455	0.02		455	0.04		455	0.06		455	0.08		455	0.21
495	VAL	2.24	0.026													456	0.02		456	0.03		456	0.05		456	0.08		456	0.1		456	0.26
496	LEU	2.228	0.022													457	0		457	0		457	0		457	0		457	0		457	0
497	GLU	2.431	0.166													458	0.02		458	0.03		458	0.05		458	0.07		458	0.1		458	0.23
																459	0.06		459	0.1		459	0.2		459	0.34		459	0.46		459
																460	0.04		460	0.08		460	0.14		460	0.25		460	0.33		460	0.8
																461			461			461			461			461			461
																462			462			462			462			462			462
																463	0		463	0		463	0		463	0		463	0		463	0.02
																464	0		464	0.01		464	0.01		464	0.01		464	0		464	0
																465	0		465	0.01		465	0.01		465	0.01		465	0.01		465	0.01
																466			466			466			466			466			466
																467	0		467	0		467	0		467	0		467	0		467	0
																468	0		468	0		468	0		468	0		468	0		468	0.01
																469	0		469	0		469	0		469	0		469	0		469	0.02
																470	0		470	0		470	0		470	0		470	0		470	0
																471	0		471	0.01		471	0.01		471	0.01		471	0.01		471	0.02
																472			472			472			472			472			472
																473	0		473	0.01		473	0.01		473	0.01		473	0.02		473	0.03
																474	0		474	0.01		474	0.01		474	0.01		474	0.01		474	0.02
																475	0		475	0		475	0		475	0		475	0		475	0
																476			476			476			476			476			476
																477	0		477	0		477	0		477	0		477	0		477	0
																478	0		478	0.01		478	0.01		478	0.01		478	0.01		478	0.01
																479	0		479	0		479	0		479	0		479	0		479	0
																480	0		480	0		480	0		480	0		480	0		480	0
																481			481			481			481			481			481
																482			482			482			482			482			482
																483			483			483			483			483			483
																484	0.02		484	0.05		484	0.1		484	0.16		484	0.22		484	0.54
																485	0.02		485	0.03		485	0.05		485	0.08		485	0.11		485	0.28
																486	0.02		486	0.04		486	0.07		486	0.13		486	0.18		486	0.46
																487	0.04		487	0.09		487	0.15		487	0.28		487	0.39		487	0.95
																488	0.03		488	0.05		488	0.11		488	0.18		488	0.26		488	0.65
																489	0.01		489	0.01		489	0.03		489	0.05		489	0.07		489	0.2
																490	0		490	0.01		490	0.02		490	0.04		490	0.05		490	0.13
																491	0		491	0		491	0.01		491	0.01		491	0.02		491	0.04
																492			492			492			492			492			492
																493			493			493			493			493			493
																494			494			494			494			494			494
																495	0		495	0.01		495	0.01		495	0.01		495	0.02		495	0.06
[truncated: 26 more columns]

## Sheet: Figure 5
Figure 5A																											Figure 5B
200μM EH123 + 100% Eps15 IDR, 25°C				200μM EH123 + 100% Dab2 320-495, 25°C				200μM EH123 + 100% Dab2 320-495 + 100% Eps15 IDR, 25°C					EH123, 1200 MHz, 25°C				EH123 + 100% Eps15 IDR, 1200 MHz, 25°C				EH123 + 100% Eps15 IDR + 100% Dab2 320-495, 1200 MHz, 25°C						100 μM Eps15 IDR + 100% EH123, 25°C				100 μM Eps15 IDR + 100% EH123 + 100% Dab2 320-495, 25°C					100 μM Eps15 IDR, 1200 MHz, 25°C					100 μM Eps15 IDR + 100% EH123, 1200 MHz, 25°C					100 μM Eps15 IDR + 100% EH123 + Dab2 320-495, 1200 MHz, 25°C
AA number	CSPs (ppm)			AA number	CSPs (ppm)			AA number	CSPs (ppm)				AA number	R1ρ	R1ρ error		AA number	R1ρ	R1ρ error		AA number	R1ρ	R1ρ error				AA number	CSPs (ppm)			AA number	CSPs (ppm)				AA number	AA type	R1ρ	R1ρ error		AA number	AA type	R1ρ	R1ρ error		AA number	AA type	R1ρ	R1ρ error
2				2				2					5	15.168	0.07		5	23.269	0.261		5	26.009	0.212				521				521					522	GLY	3.898	0.158		522	GLY	4.878	0.108		522	GLY	5.061	0.158
3				3				3					6	13.466	0.052		6	19.421	0.088		6	21.636	0.213				522	0.01			522	0.01				523	ALA	4.421	0.077		523	ALA	5.768	0.08		523	ALA	5.922	0.1
4				4				4					8	23.003	0.285		8	33.979	1.097		8	38.35	3.371				523	0.02			523	0.02				524	THR	4.962	0.038		524	THR	7.406	0.1		524	THR	7.555	0.132
5	0.01			5	0.02			5	0.02				9	39.602	2.223		10	34.493	1.963		10	35.925	2.539				524	0.02			524	0.02				525	ASP	4.541	0.054		525	ASP	5.909	0.07		525	ASP	6.495	0.098
6	0.02			6	0.02			6	0.02				10	25.746	0.312		11	38.041	1.928		11	42.465	3.634				525	0.01			525	0.02				526	TYR	5.7	0.092		526	TYR	7.612	0.164		526	TYR	7.734	0.119
7				7				7					11	27.011	0.382		12	27.508	0.856		12	25.731	1.261				526	0.02			526	0.02				529	LEU	4.315	0.079		529	LEU	5.365	0.081		529	LEU	5.432	0.096
8	0.02			8	0.08			8	0.07				12	23.674	0.573		13	30.572	1.417		13	32.59	2.75				527				527					530	SER	5.315	0.062		530	SER	6.38	0.077		530	SER	6.433	0.06
9				9	0.08			9					13	21.246	0.219		14	42.269	2.747		14	44.273	4.902				528				528					531	THR	4.44	0.088		531	THR	5.202	0.102		531	THR	5.262	0.172
10	0.09			10	0.04			10	0.09				14	32.303	0.693		15	26.913	1.246		15	27.362	2.706				529	0.02			529	0.02				534	SER	4.263	0.037		534	SER	5.309	0.041		534	SER	5.142	0.059
11	0.09			11	0.06			11	0.15				15	16.954	0.166		16	37.571	1.063		16	41.558	2.655				530	0.01			530	0.01				535	GLU	4.208	0.042		535	GLU	4.419	0.082		535	GLU	4.626	0.051
12	0.04			12	0.01			12	0.05				16	26.498	0.393		18	44.804	2.143		19	39.82	4.093				531	0.01			531	0.01				536	THR	3.867	0.07		536	THR	4.447	0.045		536	THR	4.363	0.054
13	0.08			13	0.03			13	0.07				18	31.829	0.403		19	40.452	3.233		20	45.748	2.654				532				532					537	ALA	3.385	0.077		537	ALA	3.58	0.051		537	ALA	3.564	0.057
14	0.02			14	0.01			14	0.02				19	31.652	0.826		20	39.494	1.982		21	46.6	2.725				533				533					538	ASN	4.308	0.036		538	ASN	5.334	0.029		538	ASN	5.126	0.041
15	0.05			15	0.01			15	0.05				20	25.342	0.442		21	41.663	1.561		22	34.032	2.552				534	0			534	0.02				539	LEU	4.237	0.053		539	LEU	4.474	0.076		539	LEU	4.416	0.098
16	0.06			16	0.04			16	0.16				21	29.057	0.242		22	34.735	2.306		23	28.305	0.689				535	0			535	0.01				540	ASN	4.489	0.042		540	ASN	4.791	0.045		540	ASN	4.833	0.044
17				17				17					22	26.87	0.325		23	26.703	0.71		25	42.29	2.32				536	0.01			536	0.02				541	GLU	7.884	0.077		541	GLU	11.208	0.128		541	GLU	12.594	0.351
18	0.04			18	0.04			18					23	33.141	0.652		24	47.836	2.056		26	36.974	2.176				537	0.01			537	0.01				542	HIS	4.315	0.07		542	HIS	4.598	0.06		542	HIS	4.811	0.07
19	0.01			19	0.01			19	0.06				24	28.617	0.38		25	38.943	2.703		27	34.153	2.864				538	0.01			538	0.01				543	VAL	4.594	0.031		543	VAL	4.301	0.064		543	VAL	4.105	0.053
20	0.07			20	0.25			20					25	26.929	0.385		26	34.298	1.844		28	38.879	2.176				539	0.01			539	0.01				544	GLU	3.73	0.058		544	GLU	3.784	0.047		544	GLU	3.678	0.053
21	0.01			21	0.01			21	0.02				26	24.189	0.283		27	32.581	1.132		29	28.581	1.226				540	0.01			540	0.01				545	GLY	3.326	0.111		545	GLY	3.466	0.063		545	GLY	3.497	0.055
22	0.04			22	0.06			22	0.02				27	22.109	0.227		28	34.246	1.383		30	44.585	4.767				541	0.03			541	0.03				546	GLN	6.033	0.122		546	GLN	6.017	0.182		546	GLN	6.008	0.163
23	0.05			23	0			23	0.08				28	22.997	0.36		29	25.11	0.569		31	33.753	4.464				542	0			542	0.01				547	SER	3.583	0.089		547	SER	3.692	0.048		547	SER	3.766	0.085
24	0.04			24	0.06			24	0.15				29	16.736	0.129		30	41.657	1.96		32	36.589	4.179				543	0.01			543	0.03				548	ASN	3.898	0.105		548	ASN	3.796	0.066		548	ASN	3.954	0.099
25	0.04			25	0.06			25	0.08				30	29.698	0.407		31	36.259	1.91		33	46.032	2.849				544	0.01			544	0.01				549	LEU	3.576	0.071		549	LEU	3.866	0.074		549	LEU	4.034	0.053
26	0.09			26	0.14			26	0				31	24.695	0.245		32	35.344	3.063		34	40.551	5.35				545	0.01			545	0.01				550	GLU	3.731	0.08		550	GLU	3.87	0.046		550	GLU	4.026	0.053
27	0.05			27	0.09			27	0.1				32	28.099	0.392		33	41.349	3.086		35	35.176	5.209				546	0.02			546	0.02				551	SER	4.215	0.055		551	SER	4.857	0.033		551	SER	4.559	0.042
28	0.03			28	0.1			28	0.09				33	30.31	0.417		34	38.537	3.045		36	31.66	3.3				547	0.01			547	0.01				552	GLU	3.917	0.09		552	GLU	4.429	0.047		552	GLU	4.422	0.053
29	0.04			29	0.02			29	0.04				34	31.196	0.557		35	24.44	2.26		37	37.02	2.381				548	0			548	0.01				554	ILE	4.14	0.047		554	ILE	4.61	0.044		554	ILE	4.651	0.07
30	0.06			30	0.09			30	0.03				35	19.697	0.292		36	36.441	2.043		39	29.933	3.637				549	0.01			549	0.01				555	HIS	4.512	0.094		555	HIS	4.698	0.066		555	HIS	4.785	0.082
31	0.02			31	0.04			31	0.03				36	25.119	0.383		37	32.394	0.813		40	37.085	5.606				550	0.01			550	0.01				556	GLN	4.864	0.087		556	GLN	5.287	0.146		556	GLN	5.001	0.103
32	0.03			32	0.05			32	0.05				37	22.097	0.24		38	36.993	2.113		41	46.496	4.611				551	0.01			551	0.01				557	GLU	3.952	0.105		557	GLU	4.249	0.101		557	GLU	4.112	0.069
33	0.01			33	0.03			33	0.03				38	25.849	0.226		39	31.26	3.723		45	42.204	5.221				552	0.01			552	0.01				558	SER	4.494	0.06		558	SER	4.69	0.096		558	SER	4.906	0.094
34	0.03			34	0.19			34	0.06				39	27.414	0.339		40	38.435	2.23		46	31.031	3.472				553				553					560	ALA	3.573	0.05		560	ALA	3.992	0.054		560	ALA	3.931	0.059
35	0.03			35	0.11			35	0.08				40	27.017	0.266		41	40.738	1.778		47	31.093	2.081				554	0			554	0.01				561	ARG	4.129	0.065		561	ARG	4.507	0.056		561	ARG	4.153	0.073
36	0.09			36	0.16			36	0.16				41	29.122	0.356		42	42.556	2.485		48	41.342	4.522				555	0.01			555	0.03				565	GLU	4.369	0.066		565	GLU	4.893	0.064		565	GLU	4.732	0.067
37	0.08			37	0.19			37	0.19				42	29.084	0.506		43	38.854	2.831		50	39.794	3.275				556	0.01			556	0.02				566	LEU	4.187	0.094		566	LEU	4.559	0.081		566	LEU	4.629	0.072
38	0.05			38	0.09			38					43	28.1	0.735		44	46.059	3.51		52	46.806	5.194				557	0.01			557	0.01				567	LEU	4.042	0.059		567	LEU	4.333	0.056		567	LEU	4.228	0.062
39	0.04			39	0.25			39	0.11				44	28.548	0.421		45	41.695	3.469		53	26.967	0.534				558	0.01			558	0.01				569	SER	3.636	0.06		569	SER	4.215	0.052		569	SER	4.287	0.068
40	0.03			40	0.04			40	0.06				45	29.745	0.795		46	35.254	2.128		55	43.483	3.678				559				559					570	GLY	3.214	0.101		570	GLY	3.464	0.058		570	GLY	3.547	0.065
41	0.1			41	0.3			41	0.27				46	27.626	0.488		47	28.64	1.41		58	47.826	4.11				560	0			560	0.01				571	VAL	3.464	0.094		571	VAL	3.788	0.078		571	VAL	3.872	0.059
42	0.07			42	0.19			42	0.22				47	20.071	0.271		48	38.669	2.031		59	49.777	5.595				561	0.01			561	0.01				572	THR	4.735	0.063		572	THR	5.429	0.058		572	THR	5.433	0.102
43	0.07			43	0.49			43	0.32				48	28.789	0.498		50	37.141	3.08		60	39.206	2.455				562				562					573	ASP	3.628	0.08		573	ASP	3.863	0.047		573	ASP	3.733	0.051
44	0.18			44				44					50	26.579	0.354		51	43.465	3.223		61	31.912	2.939				563				563					574	GLU	3.766	0.069		574	GLU	4.042	0.061		574	GLU	4.125	0.051
45	0.01			45	0.06			45	0				51	31.817	0.745		52	37.657	2.802		62	26.071	0.524				564				564					575	ASN	4.43	0.06		575	ASN	4.453	0.054		575	ASN	4.4	0.056
46	0.01			46	0.06			46	0.02				52	29.93	0.694		53	26.94	0.822		63	42.951	5.774				565	0.01			565	0.01				576	GLU	4.323	0.044		576	GLU	4.826	0.068		576	GLU	4.899	0.067
47	0.06			47	0.04			47	0.06				53	17.361	0.387		54	23.299	1.664		64	45.437	3.963				566	0.02			566	0.03				577	VAL	9.215	0.201		577	VAL	11.841	0.242		577	VAL	11.327	0.2
48	0.01			48	0.04			48	0.01				54	17.705	0.217		55	39.478	2.174		67	48.99	2.234				567	0.04			567	0.05				578	THR	4.595	0.044		578	THR	5.391	0.041		578	THR	5.448	0.087
49				49				49					55	29.774	0.449		56	34.852	2.587		69	47.368	7.661				568				568					579	THR	4.285	0.059		579	THR	4.796	0.054		579	THR	4.808	0.075
50	0.06			50	0.13			50	0.15				56	28.221	0.942		58	42.886	2.112		70	38.896	5.745				569	0			569	0.01				580	ALA	3.555	0.065		580	ALA	3.937	0.052		580	ALA	3.923	0.08
51	0.11			51	0.37			51	0.33				57	32.885	0.951		59	43.508	4.247		71	46.254	4.892				570	0.01			570	0.01				581	VAL	7.445	0.306		581	VAL	6.17	0.254		581	VAL	6.209	0.255
52	0.08			52	0.16			52	0.18				58	31.224	0.514		60	36.067	2.066		72	48.484	3.9				571	0.01			571	0.01				583	GLU	4.339	0.046		583	GLU	5.178	0.045		583	GLU	5.229	0.051
53	0.03			53	0.07			53	0.03				59	32.167	0.652		61	34.513	1.76		73	40.207	5.482				572	0.03			572	0.03				584	LYS	4.557	0.081		584	LYS	4.799	0.07		584	LYS	4.745	0.063
54	0.13			54	0.43			54	0.39				60	29.721	0.702		62	22.542	0.306		74	51.747	6.226				573	0.01			573	0.01				585	VAL	3.9	0.059		585	VAL	5.019	0.054		585	VAL	4.985	0.06
55	0.05			55	0.1			55	0.09				61	24.509	0.453		63	42.09	1.804		75	35.866	2.561				574	0.01			574	0.01				586	CYS	4.473	0.074		586	CYS	5.297	0.068		586	CYS	5.12	0.078
56	0.1			56	0.13			56					62	16.018	0.24		64	36.911	2.513		76	40.599	3.875				575	0			575	0				587	SER	4.762	0.081		587	SER	5.417	0.075		587	SER	5.364	0.087
57				57				57					63	29.037	0.329		65	41.653	10.794		77	46.594	4.282				576	0.01			576	0.01				588	GLU	4.588	0.067		588	GLU	5.399	0.077		588	GLU	5.344	0.071
58	0.06			58	0.22			58	0.17				64	24.018	0.287		67	38.749	1.655		78	32.677	2.694				577	0.01			577	0.01				589	LEU	5.432	0.058		589	LEU	6.428	0.133		589	LEU	5.974	0.114
59	0.08			59	0.14			59	0.19				65	25.335	1.767		68	40.055	3.697		79	47.499	4.11				578	0.03			578	0.03				590	ASP	4.266	0.046		590	ASP	4.818	0.044		590	ASP	4.962	0.055
60	0.06			60	0.14			60	0				67	27.093	0.338		69	43.009	4.087		80	32.904	4.02				579	0.02			579	0.02				591	ASN	4.714	0.06		591	ASN	6.109	0.054		591	ASN	5.786	0.061
61	0.03			61	0.18			61	0.18				68	31.247	0.555		70	33.504	1.621		81	32.712	0.893				580	0.02			580	0.02				592	ASN	4.644	0.036		592	ASN	5.04	0.041		592	ASN	5.123	0.034
62	0.05			62	0.04			62	0.03				69	26.407	0.533		71	41.162	1.986		82	44.524	3.828				581	0.02			581	0.02				593	ARG	5.462	0.054		593	ARG	6.897	0.146		593	ARG	7.523	0.18
63	0.07			63	0.2			63	0.11				70	26.379	0.498		72	39.77	1.674		83	38.575	2.332				582				582					595	SER	4.493	0.075		595	SER	5.022	0.068		595	SER	4.895	0.079
64	0.05			64	0.14			64	0.02				71	29.142	0.696		73	41.569	2.736		84	34.557	4.804				583	0.01			583	0.01				596	LYS	4.973	0.074		596	LYS	6.271	0.149		596	LYS	6.212	0.138
65	0.06			65	0.44			65					72	27.576	0.33		74	36.695	2.163		85	44.383	5.544				584	0.15			584	0.13				597	GLU	5.009	0.063		597	GLU	6.873	0.068		597	GLU	6.762	0.077
66				66				66					73	30.272	0.411		75	39.56	2.438		86	26.112	2.348				585	0.03			585	0.03				598	GLU	5.723	0.122		598	GLU	7.932	0.103		598	GLU	7.688	0.091
67	0.03			67	0.01			67	0.04				74	27.772	0.517		76	39.891	2.023		87	30.725	2.751				586	0.03			586	0.04				599	ASP	6.226	0.079		599	ASP	9.406	0.129		599	ASP	9.171	0.116
68	0.04			68	0.46			68	0.26				75	27.689	0.409		77	36.55	1.652		88	34.119	2.629				587	0.01			587	0.01				601	PHE	8.521	0.033		601	PHE	11.81	0.102		601	PHE	11.343	0.148
69	0.03			69	0.24			69	0.15				76	27.659	0.508		78	36.984	1.944		89	26.066	1.885				588	0.01			588	0.01				602	ASN	6.452	0.051		603	VAL	7.367	0.087		602	ASN	10.394	0.072
70	0.02			70	0.07			70	0.03				77	27.019	0.243		79	42.834	1.634		90	41.009	2.55				589	0.02			589	0.02				603	VAL	5.583	0.047		604	ASP	7.573	0.107		603	VAL	6.906	0.078
71	0.04			71	0.05			71	0.04				78	29.58	0.392		80	32.099	3.012		91	36.217	4.211				590	0.01			590	0.01				604	ASP	4.799	0.06		605	SER	8.741	0.102		604	ASP	6.895	0.073
72	0.03			72	0.06			72	0.08				79	28.491	0.259		81	28.278	1.173		92	43.632	4.316				591	0			591	0.01				605	SER	5.706	0.09		606	SER	7.058	0.096		605	SER	8.635	0.156
73	0			73	0.19			73	0.08				80	27.351	0.339		82	37.885	1.446		93	41.551	1.794				592	0.01			592	0				606	SER	4.934	0.107		607	SER	6.732	0.078		606	SER	6.947	0.083
74	0.03			74	0.11			74	0.05				81	19.836	0.275		83	38.823	1.4		94	39.181	4.727				593	0.02			593	0.02				607	SER	5.363	0.052		608	LEU	5.534	0.065		607	SER	6.742	0.078
75	0.01			75	0			75	0.02				82	27.088	0.298		84	37.688	3.248		95	28.573	0.814				594				594					608	LEU	3.82	0.058		609	THR	5.59	0.085		608	LEU	5.436	0.071
76	0.04			76	0.18			76	0.13				83	26.12	0.285		85	38.716	1.465		96	41.226	1.937				595	0.01			595	0.02				609	THR	3.77	0.07		610	GLY	4.561	0.097		609	THR	5.225	0.087
77	0			77	0.11			77	0.06				84	26.889	0.41		86	22.837	0.762		97	30.995	1.163				596	0.01			596	0				610	GLY	3.351	0.063		612	VAL	8.082	0.147		610	GLY	4.547	0.074
78	0.02			78	0.05			78	0.03				85	25.091	0.419		87	35.882	3.249		98	44.2	1.469				597	0.02			597	0.02				612	VAL	5.194	0.14		613	ALA	5.792	0.095		612	VAL	7.413	0.112
79	0.09			79	0.03			79	0.03				86	14.472	0.132		88	33.04	1.9		102	34.184	4.542				598	0.02			598	0.02				613	ALA	3.716	0.081		614	ASP	8.098	0.103		613	ALA	5.444	0.115
80	0.01			80	0.15			80	0.1				87	29.857	0.28		89	25.768	1.498		103	28.683	2.728				599	0.07			599	0.06				614	ASP	4.662	0.068		615	THR	9.151	0.124		614	ASP	7.869	0.105
81	0.05			81	0.01			81	0.04				88	24.897	0.373		90	33.267	1.773		104	37.233	3.053				600				600					615	THR	4.805	0.078		616	ASN	11.076	0.151		615	THR	8.962	0.133
82	0.03			82	0.07			82	0.07				89	16.626	0.268		91	33.456	1.712		105	29.315	1.465				601	0.12			601	0.14				616	ASN	5.694	0.098		617	LEU	14.061	0.254		616	ASN	10.894	0.232
83	0.02			83	0.01			83	0.01				90	24.728	0.246		92	38.747	1.116		106	22.403	0.445				602				602					617	LEU	6.165	0.12		618	ASP	14.944	0.218		617	LEU	13.968	0.259
84	0.03			84	0.06			84	0.07				91	22.296	0.312		93	36.238	1.645		107	21.399	0.28				603	0.06			603	0.06				618	ASP	7.755	0.085		620	PHE	10.794	0.16		618	ASP	11.199	0.165
85	0.03			85	0.04			85	0.05				92	25.255	0.352		94	37.921	1.802		110	21.769	0.36				604	0.03			604	0.03				619	PHE	8.001	0.116		623	ASP	17.362	0.491		619	PHE	10.243	0.075
86	0.03			86	0.02			86	0.03				93	26.305	0.312		95	26.575	0.96		111	24.839	0.235				605	0.01			605	0.01				620	PHE	8.036	0.106		625	PHE	10.513	1.036		620	PHE	10.643	0.198
87	0.03			87	0.01			87	0.03				94	29	0.505		96	34.872	1.682		112	33.615	0.32				606	0.01			606	0.01				621	GLN	8.22	0.151		627	GLY	12.36	0.36		623	ASP	17.314	0.52
88	0.01			88	0			88	0.01				95	18.728	0.249		97	27.313	1.036		113	24.045	0.164				607	0.02			607	0.02				622	SER	6.213	0.063		628	SER	14.254	0.201		625	PHE	9.62	0.758
89	0.02			89	0.02			89	0.02				96	25.23	0.25		98	37.071	1.965		114	15.663	0.176				608	0.03			608	0.03				623	ASP	8.049	0.144		629	ASP	15.833	0.424		627	GLY	11.79	0.419
90	0.01			90	0.02			90	0.02				97	19.063	0.19		102	37.794	2.166		115	21.032	0.109				609	0.08			609	0.08				625	PHE	11.034	0.246		632	LYS	24.155	1.729		628	SER	13.083	0.217
91	0.01			91	0.01			91	0				98	26.874	0.389		103	32.34	2.111		116	28.661	0.815				610	0.03			610	0.03				626	VAL	9.623	0.179		633	ASP	5.296	0.108		629	ASP	14.379	0.415
92	0.02			92	0.01			92	0.02				102	26.94	0.236		104	32.046	2.05		117	25.283	0.27				611				611					627	GLY	6.427	0.149		634	ASP	6.926	0.13		632	LYS	22.214	1.11
93	0.02			93	0.02			93	0.02				103	22.928	0.302		105	26.417	0.785		118	22.649	2.821				612	0.05			612	0.05				628	SER	6.55	0.095		639	ILE	11.566	0.189		633	ASP	5.492	0.109
94	0.01			94	0.04			94	0.02				104	22.643	0.384		106	19.996	0.297		120	22.828	0.265				613	0.05			613	0.05				629	ASP	7.603	0.128		640	ASP	20.757	2.454		634	ASP	6.76	0.152
95	0.02			95	0.02			95	0.01				105	17.702	0.166		107	19.648	0.277								614	0.02			614	0.02				632	LYS	10.554	0.253		643	GLY	16.537	1.068		639	ILE	10.294	0.173
96	0.05			96	0.05			96	0.07				106	13.902	0.109		110	19.475	0.385								615	0.02			615	0.02				633	ASP	5.688	0.071		644	GLY	11.028	0.401		640	ASP	24.028	2.008
97	0.02			97	0.03			97	0.03				107	14.927	0.274		111	21.89	0.206								616	0.03			616	0.03				634	ASP	5.676	0.052		645	ASP	12.049	0.163		643	GLY	18.101	1.134
98	0.1			98	0.03			98	0.13				110	14.75	0.067		112	29.142	0.214								617	0.11			617	0.1				639	ILE	7.017	0.057		648	LYS	26.176	2.262		644	GLY	10.43	0.415
99				99				99					111	15.148	0.078		113	21.235	0.174								618	0.07			618	0.06				640	ASP	9.776	0.271		649	GLY	12.324	0.685		645	ASP	11.909	0.19
100				100				100					112	17.521	0.062		114	13.73	0.101								619				619					642	PHE	8.703	0.039		650	SER	12.691	0.123		648	LYS	24.004	1.401
101				101				101					113	14.413	0.103		115	18.593	0.077								620				620					643	GLY	7.273	0.172		654	ALA	24.682	1.747		649	GLY	11.776	0.637
102	0.13			102	0.06			102	0.08				114	9.462	0.042		116	24.971	0.266								621				621					644	GLY	5.08	0.152		655	SER	21.433	0.953		650	SER	12.235	0.295
103	0.12			103	0.08			103	0.13				115	12.48	0.094		117	21.784	0.17								622				622					645	ASP	8.295	0.07		656	ASP	21.137	0.728		654	ALA	27.754	3.226
104	0.09			104	0.07			104	0.1				116	15.451	0.161		118	20.459	2.827								623	0.1			623	0.09				648	LYS	9.315	0.178		657	CYS	31.349	1.922		655	SER	20.661	0.909
105	0.03			105	0.02			105	0.04				118	16.504	0.745		120	19.883	0.194								624				624					649	GLY	6.273	0.184		660	ARG	29.43	2.616		656	ASP	19.275	0.822
106	0.01			106	0			106	0.01				117	13.433	0.053												625				625					650	SER	7.207	0.061		662	SER	21.588	0.748		657	CYS	29.19	1.762
107	0.02			107	0.01			107	0				119	43.439	1.956												626				626					653	PHE	13.963	0.257		663	THR	16.375	0.301		660	ARG	32.118	2.617
108				108				108					120	13.185	0.063												627	0.14			627	0.13				654	ALA	9.568	0.213		664	ASP	17.94	0.495		662	SER	18.426	0.63
109				109				109					127	43.206	1.314												628	0.08			628	0.07				655	SER	8.986	0.138		667	ALA	19.402	0.77		663	THR	16.289	0.434
110	0.01			110	0.02			110	0.06				128	42.514	1.185												629	0.12			629	0.11				656	ASP	9.18	0.127		668	THR	7.199	0.1		664	ASP	16.422	0.428
111	0.05			111	0.08			111	0.06				129	34.292	1.767												630				630					657	CYS	10.677	0.161		669	SER	4.507	0.061		667	ALA	19.323	0.688
112	0.05			112	0.03			112	0.06				130	41.243	0.939												631				631					658	PHE	11.829	0.239		675	SER	16.401	0.342		668	THR	7.136	0.06
113	0.03			113	0.01			113	0.04				131	41.73	1.263												632	0.29			632	0.24				659	PHE	11.613	0.259		676	ALA	9.739	0.171		669	SER	4.594	0.081
114	0.05			114	0.02			114	0.05				132	44.191	1.3												633	0.01			633	0.02				660	ARG	10.006	0.176		677	ALA	10.633	0.119		675	SER	16.272	0.341
115	0.01			115	0.01			115	0.02				133	42.465	1.091												634	0.09			634	0.08				661	GLN	9.125	0.135		678	ASN	7.421	0.084		676	ALA	9.213	0.172
116	0			116	0			116	0.02				134	42.02	1.068												635				635					662	SER	9.243	0.153		682	ILE	8.807	0.121		677	ALA	10.336	0.143
117	0.03			117	0.02			117	0.04				135	37.735	1.427												636				636					663	THR	8.28	0.179		683	THR	10.311	0.202		678	ASN	7.571	0.115
118	0.01			118	0.02			118	0.03				136	37.352	2.013												637				637					664	ASP	6.914	0.079		684	SER	5.924	0.058		682	ILE	8.918	0.133
119				119	0.02			119					137	37.718	1.608												638				638					666	PHE	12.546	0.324		685	VAL	10.497	0.127		683	THR	10.043	0.17
120	0.03			120	0.03			120	0.05				138	41.82	0.921												639	0.06			639	0.06				667	ALA	7.185	0.104		686	GLU	9.301	0.104		684	SER	6.253	0.129
121				121				121					139	36.566	0.895												640	0.24			640	0.21				668	THR	4.53	0.052		687	THR	13.478	0.156		685	VAL	10.049	0.074
122				122				122					140	25.555	1.012												641				641					669	SER	4.097	0.057		689	LYS	4.184	0.086		686	GLU	9.152	0.094
123				123				123					142	32.327	0.953												642				642					675	SER	6.614	0.115		697	GLY	7.364	0.193		687	THR	12.683	0.271
124				124				124					143	27.783	1.319												643	0.25			643	0.22				676	ALA	5.247	0.138		698	GLY	5.252	0.085		689	LYS	4.191	0.051
125				125				125					145	37.059	0.958												644	0.17			644	0.15				677	ALA	6.487	0.114		699	THR	6.653	0.149		697	GLY	6.891	0.151
126				126				126					146	36.982	1.736												645	0.03			645	0.03				678	ASN	4.649	0.041		700	VAL	7.206	0.067		698	GLY	5.097	0.101
127	0.04			127	0.04			127					147	35.653	0.888												646				646					682	ILE	7.497	0.113		701	VAL	7.441	0.144		699	THR	6.26	0.088
128				128	0			128					148	28.791	1.648												647				647					683	THR	6.749	0.088		702	ALA	5.394	0.152		700	VAL	6.972	0.099
129	0.09			129	0.03			129	0.12				149	18.53	0.893												648	0.25			648	0.22				684	SER	5.037	0.05		703	ALA	5.396	0.05		701	VAL	7.008	0.13
130	0.08			130	0.01			130					150	43.757	1.01												649	0.28			649	0.25				685	VAL	6.224	0.046		704	SER	6.467	0.101		703	ALA	5.555	0.061
131	0.07			131	0.03			131					151	40.551	1.138												650	0.05			650	0.05				686	GLU	6.147	0.065		706	SER	8.475	0.08		704	SER	6.22	0.086
132	0.08			132	0.05			132	0.06				152	30.315	0.536												651				651					687	THR	6.814	0.049		707	ALA	7.193	0.085		706	SER	9.009	0.129
133				133	0.08			133					154	40.71	0.899												652				652					689	LYS	3.717	0.061		708	THR	10.275	0.163		707	ALA	7.099	0.119
134	0.1			134	0.08			134					155	36.866	1.296												653				653					697	GLY	4.215	0.119		709	ASP	16.654	0.496		708	THR	10.045	0.339
135				135	0.1			135					156	30.342	1.273												654	0.31			654	0.27				698	GLY	3.55	0.089		712	ALA	23.237	0.998		709	ASP	15.004	0.323
136				136	0.07			136					157	43.707	0.688												655	0.14			655	0.12				699	THR	4.334	0.059		713	SER	28.032	1.335		712	ALA	22.658	1.251
137				137	0.03			137					158	39.821	0.944												656	0.09			656	0.08				700	VAL	4.579	0.082		716	GLY	17.006	0.709		713	SER	25.768	1.17
138				138	0.02			138					159	41.329	1.307												657	0.2			657	0.17				701	VAL	4.122	0.069		717	ASN	20.089	0.29		716	GLY	17.188	0.739
139				139	0.07			139					160	36.305	0.87												658				658					702	ALA	3.948	0.238		718	GLU	14.802	0.268		717	ASN	19.643	0.284
140				140	0.02			140					162	41.488	1.284												659				659					703	ALA	3.674	0.042		719	SER	14.608	0.237		718	GLU	14.033	0.324
141				141				141					163	48.311	1.015												660	0.31			660	0.28				704	SER	4.394	0.084		720	PHE	8.552	0.093		719	SER	14.266	0.244
142	0.12			142	0.07			142	0.11				164	39.09	1.075												661				661					706	SER	6.097	0.053		721	GLY	12.67	0.423		720	PHE	9.013	0.123
143				143	0.04			143					165	39.177	1.136												662	0.12			662	0.1				707	ALA	4.479	0.072		722	GLY	9.61	0.343		721	GLY	12.391	0.563
144				144				144					166	28.979	0.957												663	0.09			663	0.07				708	THR	5.892	0.094		723	GLY	9.774	0.226		722	GLY	9.46	0.314
145	0.01			145	0.01			145					167	42.232	1.357												664	0.15			664	0.14				709	ASP	6.867	0.101		724	PHE	15.668	0.433		723	GLY	9.544	0.241
146				146	0.09			146					168	48.704	1.987												665				665					712	ALA	8.842	0.128		725	ALA	17.209	0.61		724	PHE	17.664	0.442
147				147	0.12			147					169	41.938	2.365												666				666					713	SER	8.836	0.122		726	ASP	18.226	0.402		725	ALA	17.442	0.569
148				148	0.14			148					170	23.221	0.386												667	0.34			667	0.29				715	PHE	11.99	0.282		727	PHE	6.963	0.198		726	ASP	17.909	0.442
149	0			149	0.01			149	0				171	43.917	1.514												668	0.04			668	0.04				716	GLY	6.696	0.153		728	SER	19.235	0.484		727	PHE	5.286	0.089
150	0.1			150	0.07			150					172	32.285	1.138												669	0.04			669	0.04				717	ASN	8.755	0.053		729	THR	18.389	0.39		728	SER	18.117	0.872
151	0.05			151	0.09			151					173	39.708	1.128												670				670					718	GLU	7.939	0.107		730	LEU	15.051	0.315		729	THR	17.798	0.403
152	0.03			152	0.04			152	0.05				174	23.936	1.714												671				671					719	SER	7.543	0.155		731	SER	15.189	0.331		730	LEU	15.254	0.464
153				153				153					175	38.276	1.338												672				672					720	PHE	6.88	0.106		732	LYS	9.659	0.115		731	SER	14.659	0.322
154				154	0.2			154					177	37.179	1.477												673				673					721	GLY	8.001	0.175		733	VAL	10.159	0.132		732	LYS	8.908	0.105
155				155				155					178	44.322	3.072												674				674					722	GLY	5.799	0.151		734	ASN	9.432	0.12		733	VAL	9.565	0.117
156	0.16			156	0.08			156	0.19				179	46.863	1.578												675	0.23			675	0.2				723	GLY	6.114	0.143		750	VAL	9.719	0.118		734	ASN	9.557	0.135
157	0.06			157	0.16			157					180	42.54	1.753												676	0.1			676	0.09				724	PHE	8.597	0.116		751	VAL	5.468	0.081		750	VAL	9.454	0.225
158				158	0.15			158					181	31.146	1.482												677	0.07			677	0.07				725	ALA	8.418	0.163		752	ILE	8.241	0.131		751	VAL	5.44	0.065
159				159	0.15			159					182	42.05	1.425												678	0.05			678	0.05				726	ASP	9.734	0.109		753	THR	13.119	0.13		752	ILE	7.944	0.125
160				160	0.09			160					183	40.413	0.908												679				679					727	PHE	6.76	0.103		754	LYS	7.846	0.155		753	THR	13.081	0.147
161				161				161					184	25.594	2.337												680				680					728	SER	9.775	0.207		757	PHE	10.264	0.207		754	LYS	7.763	0.113
162	0.1			162	0.14			162	0.23				185	43.683	2.09												681				681					729	THR	9.249	0.168		758	GLU	13.884	0.257		757	PHE	9.553	0.273
163				163				163					186	42.743	1.424												682	0.05			682	0.05				730	LEU	8.249	0.117		759	GLU	8.241	0.101		758	GLU	13.408	0.367
164				164	0.37			164					187	39.564	1.14												683	0.1			683	0.09				731	SER	8.129	0.139		760	THR	6.697	0.073		759	GLU	7.74	0.099
165	0.04			165	0			165	0.02				188	36.887	1.57												684	0.01			684	0.01				732	LYS	6.357	0.108		761	SER	6.217	0.054		760	THR	6.648	0.079
166				166				166					189	35.184	2.389												685	0.04			685	0.04				733	VAL	6.364	0.054		762	VAL	5.094	0.035		761	SER	6.343	0.069
167				167	0.33			167					190	10.554	0.025												686	0.05			686	0.04				734	ASN	6.412	0.104		763	LYS	4.536	0.075		762	VAL	5.325	0.06
168	0.08			168	0.03			168					191	28.491	0.247												687	0.05			687	0.04				750	VAL	5.455	0.053		764	SER	5.143	0.059		763	LYS	4.341	0.065
169				169	0.26			169					192	39.82	1.58												688				688					751	VAL	4.173	0.038		765	GLU	4.74	0.089		764	SER	5.18	0.069
170	0.06			170	0.06			170	0.06				193	17.163	0.368												689	0.02			689	0.02				752	ILE	5.199	0.084		766	ASP	4.557	0.06		765	GLU	4.821	0.108
171				171	0.24			171					194	43.229	2.579												690				690					753	THR	6.619	0.093		767	GLU	7.381	0.195		766	ASP	4.75	0.073
172				172	0.23			172					195	6.468	0.612												691				691					754	LYS	5.186	0.094		770	ALA	5.534	0.113		767	GLU	7.69	0.13
173				173				173					196	4.81	0.094												692				692					757	PHE	8.613	0.029		771	LEU	7.48	0.062		770	ALA	4.823	0.078
174				174	0.05			174					197	28.624	1.238												693				693					758	GLU	6.836	0.089		774	LYS	5.932	0.06		771	LEU	7.173	0.102
175				175	0.13			175					198	34.698	1.263												694				694					759	GLU	4.371	0.046		775	ILE	4.954	0.09		774	LYS	6.189	0.125
176				176				176					199	30.666	1.067												695				695					760	THR	4.553	0.062		776	GLY	5.501	0.09		775	ILE	5.63	0.086
177	0.01			177	0.01			177	0.12				203	32.304	1.739												696				696					761	SER	4.623	0.047		780	ARG	6.231	0.097		776	GLY	5.359	0.095
178				178	0.04			178					204	9.701	0.243												697	0.01			697	0.01				762	VAL	5.392	0.033		787	GLY	5.222	0.173		780	ARG	6.213	0.145
179	0.04			179	0.09			179	0.21				205	33.878	0.961												698	0.01			698	0.01				763	LYS	3.587	0.064		788	LYS	7.34	0.099		787	GLY	5.493	0.133
180				180	0.18			180					209	47.443	1.592												699	0.03			699	0.03				764	SER	4.423	0.056		789	ARG	6.764	0.132		788	LYS	7.34	0.109
181				181	0.03			181					217	29.194	0.435												700	0.07			700	0.07				765	GLU	4.21	0.116		790	SER	5.598	0.076		789	ARG	6.681	0.14
182	0.12			182	0.03			182	0.09				218	28.788	0.79												701	0.11			701	0.11				766	ASP	4.126	0.07		791	ILE	7.385	0.1		790	SER	5.699	0.09
183	0.08			183	0.04			183					219	37.477	1.055												702	0.09			702	0.1				767	GLU	4.61	0.035		793	LYS	7.208	0.103		791	ILE	7.46	0.086
184	0.15			184	0.03			184					223	42.761	0.898												703	0.04			703	0.04				770	ALA	4.16	0.12		794	LEU	6.9	0.086		793	LYS	7.415	0.117
185				185	0.06			185					224	42.462	0.958												704	0.02			704	0.03				771	LEU	5.335	0.095		798	ASP	7.12	0.075		794	LEU	6.6	0.095
186				186	0.09			186					225	42.558	1.398												705				705					774	LYS	4.738	0.081		801	LYS	16.006	0.216		798	ASP	7.24	0.11
187				187	0.09			187					226	44.083	0.764												706	0.03			706	0.03				775	ILE	4.909	0.065		804	ASP	11.958	0.149		801	LYS	15.103	0.291
188				188	0.06			188					227	43.852	0.842												707	0.05			707	0.04				776	GLY	4.463	0.093		811	GLY	5.253	0.144		804	ASP	11.779	0.168
189				189	0.11			189					228	37.596	1.325												708	0.09			708	0.08				780	ARG	5.254	0.1		813	ASP	5.022	0.061		811	GLY	4.896	0.173
190	0.03			190	0.01			190	0.03				229	45.348	2.006												709	0.14			709	0.12				787	GLY	4.767	0.108		814	SER	7.468	0.12		813	ASP	5.002	0.067
191	0.05			191	0.07			191	0.1				230	41.274	1.809												710				710					788	LYS	6	0.117		816	LYS	5.833	0.085		814	SER	7.066	0.097
192				192				192					231	40.996	1.681												711				711					789	ARG	5.381	0.112		817	GLU	6.192	0.065		816	LYS	5.91	0.073
193	0.01			193	0.01			193	0.02				232	31.817	1.804												712	0.2			712	0.18				790	SER	5.597	0.104		818	LYS	7.148	0.077		817	GLU	6.198	0.081
194				194				194					233	33.723	1.301												713	0.39			713	0.36				791	ILE	6.205	0.069		819	ASP	5.252	0.052		818	LYS	6.99	0.097
195	0.14			195	0.15			195	0.14				234	39.526	1.383												714				714					793	LYS	5.827	0.043		821	GLU	6.408	0.083		819	ASP	6.59	0.079
196	0.04			196	0.05			196	0.03				236	38.88	1.048												715				715					794	LEU	5.344	0.079		822	ILE	10.976	0.211		821	GLU	6.626	0.066
197				197				197					237	24.727	0.507												716	0.53			716	0.47				798	ASP	4.973	0.081		825	ASP	11.152	0.213		822	ILE	10.108	0.172
198				198	0.02			198					238	35.651	0.603												717	0.18			717	0.15				801	LYS	6.912	0.122		829	SER	9.266	0.181		825	ASP	10.661	0.213
199				199	0.07			199					240	41.355	1.829												718	0.06			718	0.05				802	LEU	6.07	0.105		830	ALA	6.126	0.079		829	SER	9.006	0.172
200				200				200					241	38.245	3.061												719	0.02			719	0.02				804	ASP	6.938	0.103		836	LYS	6.173	0.041		830	ALA	6.035	0.1
201				201				201					242	44.978	1.363												720	0.03			720	0.03				811	GLY	3.721	0.105		837	GLU	9.852	0.311		836	LYS	6.043	0.039
202				202				202					243	43.452	2.689												721	0.11			721	0.1				813	ASP	3.884	0.064		841	SER	10.672	0.153		837	GLU	15.16	0.487
203	0.07			203	0.04			203					244	38.192	2.646												722	0.06			722	0.06				814	SER	4.89	0.064		844	ALA	11.462	0.246		841	SER	10.119	0.143
204	0.05			204	0.04			204	0.04				245	21.719	0.976												723	0.06			723	0.05				816	LYS	4.471	0.061		847	SER	15.202	0.86		844	ALA	11.534	0.369
205	0.05			205	0.03			205					246	38.802	0.773												724	0.06			724	0.05				817	GLU	4.913	0.091		848	ALA	12.921	0.499		847	SER	14.234	0.676
206				206				206					247	40.879	0.625												725	0.19			725	0.17				818	LYS	5.134	0.114		849	TYR	21.979	0.755		848	ALA	12.884	0.505
207				207				207					248	38.535	0.94												726	0.18			726	0.16				819	ASP	4.617	0.052		851	SER	23.782	2.269		849	TYR	21.144	0.753
208				208				208					249	39.261	0.826												727	0.08			727	0.08				821	GLU	5.285	0.053		853	GLU	46.264	6.318		851	SER	23.538	3.142
209	0			209	0.1			209					250	35.204	1.708												728	0.09			728	0.08				822	ILE	7.42	0.074		854	ASP	14.463	0.722		853	GLU	50.451	8.134
210				210				210					251	30.378	0.794												729	0.06			729	0.06				825	ASP	5.894	0.133		861	ARG	23.732	0.93		854	ASP	14.524	0.403
211				211				211					252	36.75	1.065												730	0.08			730	0.07				829	SER	5.976	0.144		862	GLU	23.407	0.644		861	ARG	25.668	0.751
212				212				212					253	35.763	0.803												731	0.11			731	0.1				830	ALA	4.27	0.069		863	SER	20.26	1.781		862	GLU	23.821	0.977
213				213				213					254	36.364	0.589												732	0.07			732	0.07				836	LYS	4.477	0.035		864	GLU	35.197	9.45		863	SER	19.588	1.453
214				214				214					255	25.662	0.612												733	0.03			733	0.03				837	GLU	13.554	0.327		865	ARG	11.361	0.156		864	GLU	31.517	5.382
215				215				215					256	22.857	0.48												734	0.02			734	0.02				841	SER	6.456	0.125		866	GLU	7.32	0.088		865	ARG	11.697	0.275
216				216				216					257	39.107	1.405												735				735					844	ALA	5.918	0.091		868	GLU	41.101	3.565		866	GLU	7.49	0.125
217	0.13			217	0.06			217	0.13				261	38.137	1.28												736				736					847	SER	7.672	0.103		872	ALA	32.662	3.437		868	GLU	39.318	5.062
218				218	0.01			218					262	41.511	1.318												737				737					848	ALA	6.378	0.123		873	ARG	37.661	1.922		872	ALA	34.615	2.056
219				219	0.07			219					263	37.249	1.184												738				738					849	TYR	9.688	0.129		874	LEU	23.722	1.947		873	ARG	35.726	2.047
220				220				220					264	42.49	0.658												739				739					851	SER	12.46	0.322		880	GLU	6.331	0.084		874	LEU	23.589	1.335
221				221				221					265	17.618	0.454												740				740					852	GLU	17.476	0.472		881	ASP	22.963	0.502		880	GLU	23.376	0.53
222				222				222					266	42.875	1.829												741				741					853	GLU	23.636	0.666		882	LEU	22.796	0.622		881	ASP	21.882	0.56
223	0.07			223	0.08			223	0.11				267	33.473	0.697												742				742					854	ASP	10.709	0.375		883	GLU	14.525	0.149		882	LEU	21.978	0.6
224				224	0.07			224					269	38.769	1.631												743				743					857	GLU	8.262	0.114		884	LEU	18.394	0.368		883	GLU	14.427	0.194
225	0.05			225	0.08			225					270	38.879	0.655												744				744					861	ARG	18.063	0.371		885	ALA	22.26	0.611		884	LEU	9.185	0.166
226	0.02			226	0.02			226					271	35.321	0.837												745				745					862	GLU	19.676	0.259		887	ALA	18.975	0.56		885	ALA	21.627	0.558
227				227	0.03			227					272	27.205	1.869												746				746					863	SER	15.841	0.903		889	SER	18.126	0.335		887	ALA	19.177	0.696
228	0.09			228	0.06			228	0.27				273	35.896	0.987												747				747					864	GLU	24.998	1.376		893	ILE	12.127	0.112		889	SER	18.012	0.412
229				229	0.04			229					274	37.014	1.415												748				748					865	ARG	7.808	0.091		894	SER	12.463	0.13		890	LYS	11.943	0.188
230				230	0.04			230					276	41.951	0.73												749				749					866	GLU	5.837	0.042							893	ILE	13.029	0.146
231				231	0.12			231					277	31.86	0.71												750	0.03			750	0.04				868	GLU	24.132	0.686							894	SER	12.743	0.155
232				232	0.06			232					278	39.287	2.776												751	0.04			751	0.05				872	ALA	22.326	0.55
233				233	0.1			233					279	37.517	1.129												752	0.09			752	0.09				873	ARG	24.158	0.646
234				234	0.03			234					280	46.582	0.96												753	0.1			753	0.1				874	LEU	18.311	0.455
235				235				235					282	41.805	3.302												754	0.02			754	0.03				880	GLU	4.499	0.115
236				236	0.04			236					283	36.131	1.172												755				755					881	ASP	17.105	0.27
237				237	0.04			237					285	37.916	1.189												756				756					882	LEU	16.617	0.316
238	0.02			238	0.02			238	0.12				286	41.364	0.637												757	0.03			757	0.07				883	GLU	14.218	0.215
239				239				239					287	36.665	1.972												758	0.16			758	0.14				884	LEU	13.137	0.205
240	0.04			240	0.02			240					288	41.619	1.642												759	0.03			759	0.02				885	ALA	15.295	0.24
241				241	0.03			241					289	37.827	2.724												760	0.04			760	0.03				887	ALA	13.07	0.205
242	0.04			242	0.04			242					290	38.976	1.507												761	0.01			761	0.01				889	SER	12.601	0.184
243				243	0.01			243					291	31.923	0.54												762	0.02			762	0.02				890	LYS	9.123	0.121
244				244	0.14			244					293	28.91	0.438												763	0.02			763	0.02				893	ILE	8.503	0.075
245				245	0.2			245					298	31.481	1.793												764	0.01			764	0.01				894	SER	9.477	0.107
246				246	0.43			246					307	35.411	1.201												765	0.01			765	0.01
247				247	0.08			247					308	41.464	1.928												766	0.02			766	0.02
248				248	0.27			248																			767	0.05			767	0.05
249				249	0.36			249																			768				768
250				250	0.1			250																			769				769
251	0.06			251	0			251																			770	0.01			770	0.01
252				252	0			252																			771	0.03			771	0.04
253				253				253																			772				772
254				254	0.26			254																			773				773
255				255	0			255																			774	0.02			774	0.02
256				256	0.15			256																			775	0.02			775	0.02
257				257	0.27			257																			776	0.01			776	0.02
258				258				258																			777				777
259				259				259																			778				778
260				260				260																			779				779
261				261	0.16			261																			780	0.01			780	0.02
262				262	0.13			262																			781				781
263				263	0.1			263	0.15																		782				782
264				264				264																			783				783
265	0.06			265	0.07			265	0.03																		784				784
266				266	0.14			266																			785				785
267				267	0.03			267																			786				786
268				268				268																			787	0.02			787	0.02
269				269	0.06			269																			788	0.01			788	0.01
270				270	0.1			270																			789	0.02			789	0.02
271	0.17			271	0.06			271																			790	0.01			790	0.02
272	0.02			272	0.03			272	0.05																		791	0.01			791	0.01
273				273	0.04			273																			792				792
274				274	0.08			274																			793	0.02			793	0.02
275				275				275																			794	0.01			794	0.01
276	0.19			276	0.06			276																			795				795
277	0.19			277				277	0.09																		796				796
278				278	0.06			278																			797				797
279	0.06			279	0.03			279	0.18																		798	0.03			798	0.04
280	0.01			280	0			280	0.22																		799				799
281				281				281																			800				800
282				282	0.05			282																			801	0.12			801	0.11
283	0.03			283	0			283	0.02																		802				802
284				284				284																			803				803
285				285	0.02			285																			804	0.08			804	0.07
286	0.23			286	0.14			286																			805				805
287	0.31			287	0.2			287	0.3																		806				806
288	0.23			288	0.08			288	0.22																		807				807
289				289				289																			808				808
290				290	0.14			290																			809				809
291	0.27			291				291																			810				810
292				292				292																			811	0.06			811	0.05
293	0.03			293	0.03			293	0.02																		812				812
294				294				294																			813	0.01			813	0.01
295				295				295																			814	0.01			814	0.01
296				296				296																			815				815
297				297				297																			816	0.02			816	0.02
298				298	0.03			298																			817	0.01			817	0.01
299				299				299																			818	0.01			818	0.01
300				300				300																			819	0.03			819	0.03
301				301				301																			820				820
302	0.05			302	0.04			302	0.06																		821	0.02			821	0.01
303				303	0.41			303																			822	0.07			822	0.07
304				304				304																			823				823
305				305				305																			824				824
306				306				306																			825	0.14			825	0.13
307	0.08			307	0.03			307																			826				826
308				308	0.05			308																			827				827
309				309				309																			828				828
																											829	0.04			829	0.03
																											830	0.01			830	0.01
																											831				831
																											832				832
																											833				833
																											834				834
																											835				835
																											836	0.01			836	0.01
																											837	0.01			837	0.01
																											838				838
																											839				839
																											840				840
																											841	0.03			841	0.02
																											842				842
																											843				843
																											844	0.12			844	0.1
																											845				845
																											846				846
																											847	0.12			847	0.11
																											848	0.05			848	0.04
																											849	0.08			849	0.07
																											850				850
																											851	0.06			851	0.06
																											852				852
																											853	0.02			853	0.03
																											854	0.01			854	0
																											855				855
																											856				856
																											857				857
																											858				858
																											859				859
																											860				860
																											861	0.01			861	0.01
																											862	0.03			862	0.03
																											863	0.04			863	0.03
																											864	0.03			864	0.01
																											865	0.03			865	0.03
																											866	0.07			866	0.07
																											867				867
																											868	0.01			868	0.02
																											869				869
																											870				870
																											871				871
																											872	0.01			872	0.02
																											873	0.01			873	0.01
																											874	0			874	0.02
																											875				875
																											876				876
																											877				877
																											878				878
																											879				879
																											880	0.03			880	0.02
																											881	0.01			881	0.01
																											882	0.03			882	0.03
																											883	0.03			883	0.04
																											884	0.04			884	0.03
																											885	0.04			885	0.04
																											886				886
																											887	0.07			887	0.04
																											888				888
																											889	0.05			889	0.03
																											890				890
																											891				891
																											892				892
																											893	0.01			893	0.01
																											894	0.02			894	0.01
																											895				895
																											896				896
																											897				897
																											898				898
																											899				899

## Sheet: Figure 6
Figure 6C and 6E						Figure 6A, B and 6D
Raw data can be found in the separate file ‘RawData_SF22_AB.xlsx’.						The position of the magnified area in the original images is illustrated with yellow squares.
The data are the same as in Supplementary Figure 22.						Only images in the red spectral range are shown. The selected areas were identical in the green spectral range.

## Sheet: SFigure 3
SFigure 3A																													SFigure 3B
Dab2 320-495 conformational sampling																													Dab2 328-360 conformational sampling
numbering starts from 1 at the beginning of the construct																									numbering based on full length Dab2 sequence				numbering starts from 1 at the beginning of the construct
		SCS					SCS					SCS					SCS					SCS									SCS					SCS					SCS					SCS
AA number	AA type	CA exp	CA simul		AA number	AA type	CB exp	CB simul		AA number	AA type	CO exp	CO simul		AA number	AA type	HN exp	HN simul		AA number	AA type	N exp	N simul		AA number	SSP			AA number	AA type	CA exp	CA simul		AA number	AA type	CB exp	CB simul		AA number	AA type	CO exp	CO simul		AA number	AA type	HN exp	HN simul		AA number
2	K	-0.123	-0.418		2	K	0.559	0.591		2	K	-0.362	-0.292		3	K	0.301	0.228		3	K	3.945	3.832		320	-0.223			4	S	0.006	0.051		4	S	-0.307	-0.284		4	S	-0.314	-0.312		5	T	0.115	0.137		5
3	K	-0.18	-0.336		3	K	0.449	0.493		3	K	0.1	-0.026		4	E	0.211	0.115		4	E	2.4	2.302		321	-0.172			5	T	0.031	0.012		5	T	-0.069	-0.039		5	T	-0.396	-0.233		7	L	0.311	0.31		7
4	E	-0.335	-0.449		4	E	0.185	0.364		4	E	-0.257	-0.293		5	N	0.156	0.038		5	N	1.891	2.155		322	-0.095			6	P	-0.167	-0.223		6	P	0.14	0.157		6	P	0.004	0.017		8	S	0.066	0.05		8
5	N	0.125	0.081		5	N	0.656	0.591		5	N	0.262	0.088		6	S	0.128	0.052		6	S	0.934	0.616		323	-0.055			7	L	0.356	0.397		7	L	-0.132	-0.081		7	L	0.671	0.483		9	N	0.106	0.059		9
6	S	0.241	0.285		6	S	-0.174	-0.164		6	S	0.243	0.164		10	S	0.097	0.138		10	S	2.316	2.372		324	0.009			8	S	-0.124	-0.094		8	S	-0.189	-0.158		8	S	-0.303	-0.265		10	G	-0.131	-0.153		10
9	S	0.057	-0.09		9	S	-0.055	0.067		9	S	0.057	-0.123		11	T	0.01	0.061		11	T	5.032	4.333		327	0.037			9	N	-0.023	-0.026		9	N	0.558	0.612		9	N	0.077	-0.072		12	L	0.387	0.415		12
10	S	0.017	0.062		10	S	0.029	-0.012		10	S	-0.269	-0.391		13	L	0.261	0.24		13	L	0.731	0.621		328	-0.087			10	G	0.271	0.38		11	P	0.219	0.248		10	G	-2.82	-2.716		13	N	0.017	0.021		13
11	T	0.134	-0.027		11	T	0.243	0.115		11	T	-0.387	-0.186		14	S	0.002	0.008		14	S	0.594	0.768		330	-0.031			11	P	-0.331	-0.373		12	L	-0.191	-0.226		11	P	0.363	0.203		14	G	0.018	0.005		14
12	P	-0.176	-0.509		12	P	0.326	0.202		12	P	0.027	-0.127		15	N	0.043	0.035		15	N	2.549	2.253		331	-0.05			12	L	0.369	0.431		13	N	0.428	0.459		12	L	0.385	0.268		15	D	-0.076	-0.049		15
13	L	0.322	0.198		13	L	0.03	0.009		13	L	0.7	0.092		16	G	-0.194	-0.109		16	G	-0.043	-0.016		332	-0.05			13	N	0.168	0.157		15	D	0.358	0.348		13	N	0.44	0.529		16	V	-0.014	-0.009		16
14	S	-0.09	-0.121		14	S	-0.048	0.063		14	S	-0.258	-0.157		18	L	0.318	0.148		18	L	0.701	-0.36		333	-0.074			14	G	-0.035	-0.011		16	V	0.285	0.251		14	G	-0.089	-0.019		17	D	-0.012	0.015		17
15	N	-0.013	-0.152		15	N	0.898	1		15	N	0.111	0.418		19	N	-0.049	-0.054		19	N	0.643	0.344		335	-0.035			15	D	0.243	0.23		17	D	0.35	0.342		15	D	-0.023	-0.021		18	Y	-0.007	0.006		18
16	G	0.382	1.327		17	P	0.32	0.07		16	G	3.177	0.214		20	G	-0.048	-0.094		20	G	-0.132	-0.268		336	-0.035			16	V	0.134	0.045		18	Y	-0.272	-0.259		16	V	-0.03	0.034		19	F	0.095	0.108		19
17	P	-0.324	-0.015		18	L	-0.065	0.009		17	P	0.397	0.06		21	D	-0.143	-0.176		21	D	0.591	0.205		337	-0.056			17	D	-0.144	-0.092		19	F	-0.268	-0.268		17	D	-0.326	-0.43		20	G	-0.335	-0.238		20
18	L	0.391	0.535		19	N	0.597	0.735		18	L	0.399	0.104		22	V	-0.075	-0.055		22	V	-0.66	-0.655		338	-0.015			18	Y	0.64	0.621		21	Q	0.211	0.186		18	Y	0.488	0.648		21	Q	-0.046	-0.065		21
19	N	0.183	-0.026		21	D	0.66	0.633		19	N	0.489	0.553		23	D	-0.074	0.021		23	D	3.187	3.263		339	-0.111			19	F	0.302	0.277		22	Q	0.033	-0.01		19	F	0.827	0.678		22	Q	0.173	0.148		22
20	G	0.013	-0.133		22	V	0.498	0.236		20	G	-0.07	0.056		24	Y	-0.071	0.035		24	Y	1.424	0.933		340	-0.166			20	G	0.041	0.042		23	F	0.083	0.065		20	G	0.357	0.264		23	F	0.076	0.091		23
21	D	0.236	0.282		34	N	0.313	0.253		21	D	-0.061	-0.263		25	F	0.035	0.146		25	F	1.059	1.018		341	-0.161			21	Q	-0.022	-0.031		24	D	0.237	0.206		21	Q	0.111	0.118		24	D	-0.022	-0.051		24
22	V	0.078	-0.107		35	R	0.55	0.497		22	V	-0.034	-0.203		26	G	-0.389	-0.074		26	G	0.319	0.332		344	-0.548			22	Q	-0.081	-0.086		25	Q	0.112	0.116		22	Q	0.049	0.034		25	Q	0.027	0.014		25
23	D	-0.151	-0.119		36	T	-0.051	-0.017		23	D	-0.314	-0.887		27	Q	-0.113	-0.119		27	Q	0.11	0.004		352	0.019			23	F	0.047	0.051		26	I	-0.177	-0.204		23	F	0.04	-0.014		26	I	0.192	0.189		26
26	G	-0.071	-0.109		38	K	0.874	0.748		24	Y	-1.388	-0.517		28	Q	0.105	0.093		28	Q	1.043	1.05		353	-0.005			24	D	0.399	0.356		27	S	-0.4	-0.348		24	D	-0.151	-0.125		27	S	0.137	0.096		27
34	N	0.176	0.099		40	E	0.407	0.299		25	F	0.846	0.198		29	F	0.003	0.02		29	F	1.16	0.799		354	-0.088			25	Q	0.026	-0.007		28	N	0.12	0.11		25	Q	0.37	0.268		29	R	0.067	-0.031		29
35	R	0.113	0.02		41	A	0.223	0.272		26	G	0.407	0.132		31	Q	-0.043	-0.031		31	Q	0.381	0.407		355	-0.115			26	I	0.767	0.752		29	R	0.031	0.039		26	I	1.113	1.086		30	T	0.06	0.067		30
36	T	0.541	0.606		42	Q	0.572	0.621		32	I	1.147	0.536		34	N	-0.098	-0.054		34	N	2.278	1.811		356	-0.145			27	S	0.303	0.515		30	T	-0.282	-0.242		27	S	2.209	1.224		31	G	0.123	0.069		31
37	G	-0.108	-0.153		43	A	0.784	0.813		34	N	0.245	-0.019		35	R	-0.014	-0.034		35	R	0.524	0.66		358	-0.249			28	N	0.178	0.478		32	K	0.315	0.358		28	N	0.257	0.325		32	K	0.002	-0.043		32
38	K	-0.231	-0.285		47	P	-0.132	-0.096		35	R	0.65	0.404		36	T	-0.029	-0.041		36	T	0.614	0.328		359	-0.239			29	R	0.059	0.097		33	Q	0.304	0.354		29	R	0.612	0.503		33	Q	0.329	0.286		33
40	E	-0.24	-0.388		48	F	0.205	0.134		36	T	0.526	0.325		37	G	0.051	-0.025		37	G	2.03	1.963		360	-0.239			30	T	0.507	0.513		34	E	0.218	0.216		30	T	0.528	0.505		34	E	0.168	0.152		34
41	A	-0.174	-0.212		51	S	-0.043	-0.013		37	G	0.189	0.172		38	K	-0.07	-0.152		38	K	0.397	0.117		361	-0.248			31	G	-0.232	-0.199		35	A	0.151	0.115		31	G	0.084	0.071		35	A	0.262	0.252		35
42	Q	-0.33	-0.302		52	Q	0.562	0.524		38	K	0.318	-0.013		41	A	0.175	0.137		41	A	1.253	1.846		365	-0.101			32	K	-0.337	-0.3		36	Q	1.38			32	K	0.224	0.089		36	Q	-0.217			36
43	A	-0.378	-0.422		53	T	-0.023	-0.076		40	E	-0.177	-0.053		42	Q	0.051	0.014		42	Q	-0.035	-0.178		366	-0.101			33	Q	-0.263	-0.176							33	Q	-0.016	-0.078
44	G	-0.909	-0.735		55	P	0.45	0.364		41	A	-0.024	-0.379		43	A	0.156	0.104		43	A	1.863	1.488		367	-0.025			34	E	-0.404	-0.412							34	E	-0.443	-0.436
47	P	-0.077	0.28		56	A	0.257	0.254		42	Q	-0.337	-0.205		44	G	-0.239	-0.075		44	G	-0.813	-1.467		369	-0.013			35	A	-0.28	-0.349							35	A	-1.009	-0.871
48	F	-0.301	-0.256		57	V	0.29	0.179		43	A	0.014	-0.092		48	F	-0.489	-0.128		48	F	-0.597	-0.52		370	0.009			36	Q	1.171								36	Q	4.732
49	S	-0.133	-0.035		58	R	0.803	0.608		47	P	-0.444	-0.38		49	S	-0.081	0.129		49	S	1.2	1.133		371	-0.087
51	S	0.288	0.255		59	T	-0.02	0.021		48	F	0.207	-0.177		52	Q	0.077	0.018		52	Q	2.318	2.531		373	-0.113
52	Q	-0.08	-0.093		60	Q	1.027	0.825		49	S	0.077	0.017		53	T	-0.058	0.023		53	T	1.657	1.622		374	-0.242
53	T	0.302	0.225		61	N	0.529	0.634		51	S	0.1	0.062		54	Q	0.091	0.038		54	Q	4.295	3.879		375	-0.196
54	Q	0.002	0.002		63	V	0.29	0.199		52	Q	0.179	-0.058		56	A	0.212	0.144		56	A	0.745	0.352		376	-0.158
55	P	-0.406	-0.57		64	S	0.061	-0.013		53	T	-0.449	-0.656		57	V	0.035	0.044		57	V	-0.33	-0.31		377	-0.117
56	A	-0.336	-0.201		65	E	0.231	0.08		54	Q	-0.657	-0.615		58	R	0.189	0.135		58	R	4.631	4.516		378	-0.163
57	V	0.18	0.293		66	R	0.076	0.075		55	P	-0.406	-0.282		59	T	0.034	0.075		59	T	2.391	1.832		379	-0.04
58	R	-0.446	-0.423		67	E	0.219	0.261		56	A	0.082	-0.276		60	Q	0.243	0.203		60	Q	2.976	2.963		380	-0.039
59	T	0.08	0.2		68	Q	0.541	0.432		57	V	0.424	0.018		61	N	0.131	0.107		61	N	1.888	1.545		381	0.035
60	Q	-0.025	-0.32		69	N	0.717	0.698		58	R	0.342	0.017		62	G	0.065	0.011		62	G	0.287	-0.176		382	0.037
61	N	0.222	0.058		71	F	0.369	0.273		59	T	-0.188	-0.426		63	V	-0.073	-0.122		63	V	-0.499	0.039		383	0.027
62	G	0.067	-0.097		72	S	0.186	0.107		60	Q	-0.259	-0.29		64	S	0.21	0.18		64	S	3.889	3.52		384	0.002
63	V	0.367	0.225		73	V	-0.056	0.082		61	N	0.551	0.634		65	E	0.155	0.078		65	E	2.743	2.273		385	0.01
64	S	0.144	0.101		74	K	0.371	0.429		62	G	0.228	0.135		66	R	-0.022	-0.104		66	R	0.3	0.644		386	-0.012
65	E	0.382	0.269		75	S	0.16	0.233		63	V	0.725	0.26		67	E	-0.086	-0.131		67	E	0.787	0.805		387	-0.069
66	R	0.267	0.183		76	S	0.265	-0.046		64	S	0.315	0.239		68	Q	0.123	0.026		68	Q	1.465	1.665		388	-0.105
67	E	0.05	0.007		77	P	0.257	-0.139		65	E	0.329	0.312		69	N	0.021	0.025		69	N	1.136	1.295		389	-0.016
68	Q	0.055	-0.029		78	N	0.375	0.25		66	R	0.652	0.346		70	G	-0.032	-0.045		70	G	-0.263	-0.204		390	-0.082
69	N	0.289	-0.051		79	P	0.233	0.101		67	E	0.356	0.093		71	F	-0.122	-0.119		71	F	0.043	0.353		391	-0.098
70	G	0.075	-0.083		80	F	0.094	-0.012		68	Q	0.05	-0.178		72	S	-0.054	0.05		72	S	1.792	1.125		392	-0.086
71	F	-0.14	-0.137		81	V	0.208	0.235		69	N	0.565	0.501		73	V	0.099	0.154		73	V	2.115	2.487		393	-0.104
72	S	-0.277	-0.246		83	S	-0.295	-0.681		70	G	0.063	0.034		74	K	0.125	0.129		74	K	4.407	4.056		395	-0.288
73	V	0.319	0.361		85	P	-0.217	-0.314		71	F	0.17	-0.159		75	S	0.035	0.051		75	S	1.685	1.506		397	-0.119
74	K	-0.3	-0.17		86	K	0.437	0.495		72	S	-0.243	-0.177		76	S	0.071	0.245		76	S	3.213	2.591		398	-0.109
75	S	-0.238	-0.384		88	L	0.389	0.239		73	V	0.513	0.152		78	N	-0.01	-0.33		78	N	1.507	0.179		399	-0.109
76	S	-0.021	0.368		89	S	-0.206	-0.035		74	K	0.14	-0.195		80	F	-0.015	0.058		80	F	0.027	0.581		400	-0.083
77	P	-0.24	0.345		90	I	0.217	0.311		75	S	-0.429	-0.504		81	V	-0.207	0.132		81	V	2.323	1.247		403	-0.217
78	N	-0.116	-0.078		91	Q	0.512	0.615		76	S	5.547	1.856		82	G	-0.244	-0.137		82	G	3	2.845		404	-0.121
79	P	-0.065	-0.162		92	N	0.644	0.751		77	P	-0.559	-0.611		83	S	-0.056	0.045		83	S	1.455	0.342		405	-0.084
80	F	-0.226	-0.138		94	V	0.268	0.054		78	N	-0.01	0.147		86	K	0.186	0.158		86	K	1.227	0.812		406	-0.048
81	V	0.249	0.443		95	K	0.306	0.284		79	P	-0.372	-0.421		87	G	0.068	0.015		87	G	0.646	0.816		407	-0.056
82	G	-0.391	-0.313		96	Q	1.234	1.05		80	F	0.093	-0.091		88	L	-0.008	-0.034		88	L	0.1	0.451		408	-0.022
83	S	-1.965	-1.296		97	D	0.478	0.533		81	V	0.354	0.422		89	S	0.121	0.114		89	S	1.379	1.013		409	-0.033
85	P	-0.456	-0.307		98	L	0.187	0.013		82	G	-0.275	-0.214		90	I	0.15	0.173		90	I	1.614	1.782		410	-0.039
86	K	-0.09	-0.184		99	E	0.181	0.087		83	S	3.529	0.265		91	Q	0.194	0.143		91	Q	4.598	4.79		411	-0.088
87	G	-0.099	-0.297		100	S	-0.075	0.003		85	P	0.064	-0.112		92	N	0.079	0.056		92	N	2.139	1.995		412	-0.125
88	L	0.277	0.204		101	S	-0.01	0.024		86	K	0.912	0.787		93	G	0.028	0.003		93	G	0.042	0.003		413	-0.148
89	S	-0.12	0.089		102	V	0.1	0.054		87	G	0.089	0.088		94	V	-0.115	-0.1		94	V	-0.131	0.351		414	-0.082
90	I	0.215	0.251		103	Q	0.55	0.367		88	L	0.586	0.045		95	K	0.19	0.216		95	K	5.236	4.578		415	-0.083
91	Q	-0.276	-0.312		104	S	0.139	0.121		89	S	0.043	-0.113		97	D	0.063	0.024		97	D	1.985	1.946		416	-0.031
92	N	0.262	0.08		105	S	0.271	0.322		90	I	0.72	0.133		98	L	0.162	0.076		98	L	1.074	1.328		417	0.045
93	G	0.051	-0.088		106	P	0.307	0.24		91	Q	-0.216	-0.138		99	E	0.051	-0.045		99	E	0.65	0.783		418	0.075
94	V	0.25	0.173		107	H	-0.241	-0.271		92	N	0.545	0.63		100	S	-0.017	-0.058		100	S	0.489	0.734		419	0.008
95	K	-0.21	-0.156		108	D	0.743	0.677		93	G	0.068	0.131		101	S	0.062	0.06		101	S	2.319	1.696		420	-0.007
96	Q	-0.229	-0.455		109	S	-0.136	-0.051		94	V	0.504	0.136		102	V	0.017	0.038		102	V	1.704	1.745		421	-0.03
97	D	0.126	-0.016		110	I	0.178	0.261		95	K	0.039	0.041		103	Q	0.174	0.082		103	Q	4.409	4.639		422	-0.081
98	L	0.668	0.429		111	A	0.471	0.602		96	Q	-0.385	-0.644		104	S	0.105	0.117		104	S	1.937	1.757		424	-0.09
99	E	0.172	0.254		112	I	0.074	0.071		97	D	-0.048	-0.128		105	S	0.132	0.148		105	S	3.281	2.914		425	-0.029
100	S	0.164	0.02		113	I	-0.004	0.198		98	L	0.942	0.454		107	H	0.234	0.067		107	H	-0.342	-0.255		426	-0.033
101	S	0.203	0.313		116	P	-0.025	0.21		99	E	0.388	0.277		108	D	-0.106	-0.164		108	D	1.131	1.406		427	-0.08
102	V	0.468	0.543		117	Q	0.586	0.461		100	S	0.29	0.057		109	S	0.021	0.042		109	S	0.344	0.284		428	-0.1
103	Q	-0.288	-0.182		118	S	0.014	-0.004		101	S	0.121	0.083		110	I	0.089	0.111		110	I	1.312	1.283		429	-0.106
104	S	-0.094	-0.078		119	T	-0.079	-0.06		102	V	0.589	0.156		111	A	0.099	0.151		111	A	4.358	3.77		430	-0.176
105	S	0.007	-0.104		120	K	-0.005	0.1		103	Q	-0.002	-0.168		112	I	0.116	0.152		112	I	0.07	-0.287		434	-0.162
106	P	0.062	-0.179		121	P	0.336	0.329		104	S	-0.381	-0.529		113	I	0.292	0.515		113	I	6.889	5.87		435	-0.102
107	H	-0.175	0.11		123	R	0.212	0.17		105	S	-0.267	-0.136		117	Q	0.279	0.168		117	Q	0.731	1.269		436	-0.102
108	D	0.399	0.036		125	R	0.078	0.207		106	P	0.091	-0.256		118	S	0.139	0.107		118	S	1.345	1.24		437	-0.109
109	S	0.05	0.087		126	R	0.051	0.221		107	H	-0.294	-0.2		119	T	0.019	-0.001		119	T	2.572	2.589		439	-0.144
110	I	0.065	-0.114		127	T	0.048	0		108	D	-0.154	-0.149		120	K	0.061	0.075		120	K	4.437	3.941		440	-0.307
111	A	-0.525	-0.5		128	A	0.574	0.623		109	S	-0.11	-0.27		122	G	0.154	0.169		122	G	0.352	0.259		441	-0.275
112	I	-0.186	-0.003		129	K	0.335	0.452		110	I	0.189	0.246		123	R	0.013	-0.179		123	R	0.069	-0.019		442	-0.215
113	I	-2.824	-2.457		131	S	0.296	0.299		111	A	-0.464	-0.431		124	G	0.17	0.129		124	G	0.913	1.256		443	-0.148
116	P	-0.38	-0.315		132	A	0.093	0.054		112	I	0.444	-0.066		126	R	0.244	0.098		126	R	2.345	2.168		444	-0.176
117	Q	-0.148	-0.091		133	N	0.499	0.346		113	I	-1.555	-1.457		127	T	0.037	0.047		127	T	2.277	1.939		445	-0.164
118	S	-0.023	0.11		134	D	0.295	0.294		116	P	0.265	-0.213		128	A	0.209	0.181		128	A	2.979	2.829		446	-0.159
119	T	0.085	0.08		135	L	-0.045	0.005		117	Q	0.266	0.109		129	K	0.099	0.091		129	K	0.272	0.188		447	-0.175
120	K	0.173	0.196		136	L	0.118	0.041		118	S	0.25	-0.156		130	S	0.121	0.115		130	S	1.681	1.419		449	-0.045
121	P	-0.066	-0.202		137	A	0.167	0.223		119	T	-0.417	-0.568		132	A	0.197	0.125		132	A	1.869	1.592		450	0.032
122	G	-0.115	-0.13		138	S	0.023	-0.078		120	K	-0.335	-0.239		133	N	-0.137	-0.131		133	N	-1.403	-1.418		451	0.071
123	R	-0.196	-0.072		139	D	0.391	0.333		121	P	0.652	0.23		134	D	-0.228	-0.132		134	D	0.532	0.357		452	0.086
124	G	-0.163	-0.11		140	I	0.113	0.081		122	G	0.366	0.222		135	L	-0.03	-0.1		135	L	0.194	0.174		453	0.066
125	R	-0.311	-0.316		141	F	0.237	0.177		123	R	0.936	0.533		136	L	0.016	-0.02		136	L	0.371	0.305		454	0.057
126	R	-0.166	-0.002		142	A	-0.281	0.119		124	G	0.09	0.115		137	A	-0.032	-0.025		137	A	0.828	0.615		455	0.03
127	T	-0.031	-0.025		144	P	0.142	0.242		125	R	0.429	0.092		138	S	-0.099	-0.042		138	S	-1.401	-1.54		456	0.003
128	A	-0.227	-0.336		145	V	0.293	0.136		126	R	0.4	0.065		139	D	-0.084	-0.024		139	D	2.144	1.826		457	-0.042
129	K	-0.205	-0.144		146	S	0.268	0.371		127	T	-0.46	-0.317		140	I	-0.158	-0.103		140	I	-1.198	-1.337		458	-0.034
131	S	-0.062	-0.22		148	P	0.223	0.251		128	A	-0.002	-0.231		141	F	0.009	0.032		141	F	3.814	3.856		459	-0.06
132	A	0.259	0.115		149	S	0.064	0.105		129	K	0.39	0.107		142	A	-0.179	0.094		142	A	3.769	2.596		462	-0.216
133	N	0.326	0.267		151	Q	0.692	0.711		131	S	0.009	0.141		145	V	0.177	0.205		145	V	0.446	0.615		463	-0.216
134	D	0.584	0.445		152	A	0.497	0.537		132	A	0.101	-0.097		146	S	0.108	0.128		146	S	4.01	3.594		464	-0.212
135	L	0.579	0.554		154	P	0.309	0.236		133	N	0.104	-0.14		147	E	0.009	0.052		147	E	3.705	3.153		466	-0.115
136	L	0.159	0.181		155	T	-0.076	-0.144		134	D	0.035	0.025		149	S	0.233	0.14		149	S	0.59	0.222		467	-0.153
137	A	-0.078	-0.211		157	Q	0.182	0.33		135	L	0.617	0.229		150	G	0.089	0.017		150	G	1.695	1.636		468	-0.183
138	S	0.164	0.235		158	P	0.306	0.203		136	L	0.402	0.286		151	Q	-0.053	-0.173		151	Q	0.263	0.205		469	-0.182
139	D	0.153	0.037		159	T	-0.008	-0.143		137	A	0.101	0.008		152	A	0.21	0.095		152	A	1.92	1.782		470	-0.23
140	I	0.438	0.488		160	A	0.374	0.362		138	S	-0.135	-0.159		153	S	0.109	0.192		153	S	1.153	0.506		472	-0.099
141	F	-0.529	-0.462		161	L	0.207	0.161		139	D	-0.151	-0.291		155	T	0.008	0.027		155	T	-0.44	-0.761		473	-0.033
142	A	-2.738	-2.783		162	Q	0.59	0.318		140	I	0.302	0.088		156	G	-0.033	-0.099		156	G	1.811	1.698		474	-0.095
144	P	-0.66	-0.459		165	P	0.309	0.311		141	F	-0.829	-0.725		157	Q	-0.078	-0.152		157	Q	1.104	0.901		476	-0.151
145	V	0.179	0.185		166	L	-0.525	-0.646		142	A	-3.399	-2.684		159	T	0.053	0.115		159	T	1.436	1.179		477	-0.108
146	S	-0.331	-0.258		167	D	0.226	0.206		144	P	0.085	-0.243		160	A	0.133	0.148		160	A	2.664	2.42		478	-0.108
147	E	0.189	0.061		168	L	-0.128	-0.283		145	V	0.548	0.222		161	L	0.083	0.048		161	L	-0.059	-0.25		479	-0.057
148	P	-0.009	-0.236		169	F	-0.162	-0.043		146	S	-0.531	-0.557		162	Q	0.04	0.105		162	Q	2.56	2.13		483	0.183
149	S	0.193	0.315		170	K	0.444	0.479		147	E	-0.246	-0.26		166	L	0.061	0.01		166	L	-2.065	-1.851		484	0.216
150	G	0.036	-0.013		171	T	-0.096	-0.055		148	P	0.249	-0.032		167	D	-0.355	-0.267		167	D	0.228	-0.332		485	0.192
151	Q	-0.483	-0.557		172	S	0.31	0.338		149	S	0.848	0.632		168	L	-0.262	-0.301		168	L	0.091	-0.467		486	0.15
152	A	-0.39	-0.482		173	A	-0.559	-0.228		150	G	0.205	0.1		169	F	-0.123	-0.117		169	F	-0.639	-0.529		487	0.069
153	S	-0.098	-0.09		176	P	0.35	0.183		151	Q	-0.292	-0.372		170	K	-0.287	-0.189		170	K	1.451	0.83		488	0.026
154	P	0.107	-0.186		177	V	0.123	-0.144		152	A	-0.164	-0.472		171	T	-0.038	0.052		171	T	1.356	1.419		489	-0.078
155	T	0.243	0.428		178	L	0.142	0.221		153	S	0.074	0.05		172	S	0.024	0.031		172	S	2.545	2.406		490	-0.099
156	G	-0.155	-0.107							154	P	0.437	-0.071		173	A	0.099	0.139		173	A	3.497	3.019		494	-0.124
157	Q	-0.076	0.025							155	T	0.582	0.397		177	V	0.169	0.203		177	V	1.195	0.787		495	-0.124
158	P	-0.158	-0.334							156	G	-0.122	-0.297		178	L	0.22	0.302		178	L	5.103	4.721		496	-0.124
159	T	0.334	0.238							157	Q	-0.249	-0.345		179	E	0.11	-0.073		179	E	-1.141	-0.539
160	A	-0.379	-0.387							158	P	0.212	-0.217
161	L	0.073	0.075							159	T	-0.377	-0.104
162	Q	0.14	-0.224							160	A	-0.256	-0.382
165	P	0.394	0.201							161	L	0.2	-0.13
166	L	0.726	0.733							162	Q	-2.12	-1.381
167	D	0.474	0.448							165	P	0.463	0.213
168	L	0.88	0.798							166	L	0.765	0.076
169	F	-0.185	-0.068							167	D	0.25	0.274
170	K	-0.1	-0.127							168	L	0.522	0.135
171	T	0.132	0.158							169	F	0.217	0.044
172	S	-0.212	-0.315							170	K	0.254	0.226
173	A	-2.262	-2.317							171	T	-0.248	-0.442
176	P	-0.489	-0.479							172	S	-0.862	-0.592
177	V	0.265	0.128							173	A	-2.465	-2.105
178	L	0.077	0.062							176	P	-0.142	-0.348
										177	V	0.437	0.31
										178	L	0.02	-0.234
										179	E	-0.881	-0.707
[truncated: 18 more columns]

## Sheet: SFigure 4
SFigure 4A					SFigure 4B					SFigure 4C
Dab2 320-495 R1, 600 MHz, 25°C					Dab2 320-495 R1ρ, 600 MHz, 25°C					Dab2 320-495 hetNOE, 600 MHz, 25°C
AA number	AA type	R1	R1 error		AA number	AA type	R1ρ	R1ρ error		AA number	AA type	hetNOE	hetNOE error
321	LYS	1.151	0.028		321	LYS	1.715	0.042		321	LYS	-1.098	0.071
322	GLU	1.277	0.022		322	GLU	1.793	0.037		322	GLU	-0.767	0.053
323	ASN	1.309	0.043		323	ASN	2.083	0.068		323	ASN	-0.724	0.082
324	SER	1.155	0.034		324	SER	2.031	0.069		324	SER	-0.751	0.113
328	SER	1.248	0.038		328	SER	2.211	0.05		328	SER	-0.506	0.08
329	THR	1.337	0.023		329	THR	2.142	0.041		329	THR	-0.443	0.047
331	LEU	1.408	0.007		331	LEU	2.12	0.02		331	LEU	-0.461	0.043
332	SER	1.377	0.023		332	SER	2.325	0.028		332	SER	-0.394	0.045
333	ASN	1.352	0.043		333	ASN	2.336	0.049		333	ASN	-0.449	0.093
334	GLY	1.257	0.014		334	GLY	1.834	0.026		334	GLY	-0.377	0.049
336	LEU	1.437	0.009		336	LEU	2.247	0.031		336	LEU	-0.296	0.047
337	ASN	1.377	0.024		337	ASN	2.437	0.037		337	ASN	-0.232	0.038
338	GLY	1.458	0.012		338	GLY	2.401	0.033		338	GLY	-0.073	0.053
339	ASP	1.596	0.011		339	ASP	2.7	0.027		339	ASP	0.032	0.025
340	VAL	1.531	0.016		340	VAL	2.723	0.025		340	VAL	-0.114	0.036
341	ASP	1.673	0.009		341	ASP	3.08	0.027		341	ASP	-0.023	0.041
342	TYR	1.713	0.023		342	TYR	3.281	0.038		342	TYR	0.114	0.043
343	PHE	1.567	0.03		343	PHE	3.157	0.022		344	GLY	0.158	0.048
344	GLY	1.695	0.017		344	GLY	3.15	0.032		345	GLN	0.147	0.034
345	GLN	1.71	0.016		345	GLN	3.395	0.028		346	GLN	0.091	0.04
346	GLN	1.625	0.037		346	GLN	3.258	0.028		347	PHE	0.081	0.032
347	PHE	1.598	0.025		347	PHE	3.307	0.031		349	GLN	0.018	0.035
349	GLN	1.633	0.029		349	GLN	3.261	0.027		351	SER	0.123	0.041
351	SER	1.707	0.031		351	SER	3.351	0.037		352	ASN	0.066	0.055
352	ASN	1.649	0.036		352	ASN	3.273	0.068		353	ARG	-0.05	0.037
353	ARG	1.613	0.028		353	ARG	3.047	0.04		354	THR	-0.019	0.052
354	THR	1.636	0.032		354	THR	2.954	0.032		355	GLY	0.01	0.044
355	GLY	1.606	0.027		355	GLY	2.747	0.039		356	LYS	0.044	0.033
356	LYS	1.591	0.022		356	LYS	2.794	0.03		359	ALA	-0.19	0.05
359	ALA	1.521	0.016		359	ALA	2.564	0.036		360	GLN	-0.204	0.077
360	GLN	1.411	0.029		360	GLN	2.44	0.047		361	ALA	-0.272	0.071
361	ALA	1.37	0.018		361	ALA	2.276	0.06		362	GLY	-0.279	0.067
362	GLY	1.265	0.015		362	GLY	2.015	0.039		366	PHE	-0.136	0.086
366	PHE	1.579	0.023		366	PHE	3.078	0.054		367	SER	-0.061	0.105
367	SER	1.569	0.039		367	SER	3.059	0.077		370	GLN	-0.131	0.078
370	GLN	1.518	0.032		370	GLN	2.701	0.053		371	THR	-0.082	0.074
371	THR	1.454	0.034		371	THR	2.623	0.056		372	GLN	-0.147	0.053
372	GLN	1.484	0.013		372	GLN	2.783	0.047		374	ALA	-0.152	0.042
374	ALA	1.451	0.008		374	ALA	2.757	0.035		375	VAL	-0.102	0.046
375	VAL	1.44	0.009		375	VAL	2.638	0.032		376	ARG	-0.107	0.057
376	ARG	1.571	0.026		376	ARG	2.935	0.044		377	THR	-0.208	0.048
377	THR	1.485	0.028		377	THR	2.896	0.041		378	GLN	-0.141	0.026
379	ASN	1.443	0.042		378	GLN	2.702	0.029		379	ASN	-0.28	0.066
380	GLY	1.394	0.031		379	ASN	2.718	0.084		380	GLY	-0.223	0.057
381	VAL	1.479	0.009		380	GLY	2.426	0.033		381	VAL	-0.061	0.038
382	SER	1.533	0.018		381	VAL	2.573	0.033		382	SER	-0.19	0.041
383	GLU	1.618	0.021		382	SER	2.748	0.029		383	GLU	-0.026	0.045
384	ARG	1.631	0.013		383	GLU	2.869	0.028		384	ARG	-0.036	0.024
385	GLU	1.649	0.011		384	ARG	2.89	0.036		385	GLU	0.021	0.036
386	GLN	1.61	0.013		385	GLU	2.883	0.028		386	GLN	-0.157	0.047
387	ASN	1.557	0.03		386	GLN	2.799	0.029		387	ASN	-0.145	0.054
388	GLY	1.48	0.035		387	ASN	2.897	0.037		388	GLY	-0.151	0.053
389	PHE	1.546	0.014		388	GLY	2.681	0.04		389	PHE	-0.087	0.046
390	SER	1.446	0.034		389	PHE	2.747	0.029		390	SER	-0.176	0.052
391	VAL	1.477	0.015		390	SER	2.743	0.055		391	VAL	-0.236	0.05
392	LYS	1.517	0.02		391	VAL	2.954	0.033		392	LYS	-0.212	0.035
393	SER	1.382	0.037		392	LYS	2.79	0.028		393	SER	-0.235	0.061
394	SER	1.302	0.034		393	SER	2.668	0.041		394	SER	-0.319	0.064
396	ASN	1.421	0.03		394	SER	2.681	0.036		396	ASN	-0.232	0.057
398	PHE	1.506	0.012		396	ASN	2.783	0.038		398	PHE	-0.124	0.047
399	VAL	1.416	0.021		398	PHE	2.676	0.028		400	GLY	-0.265	0.053
400	GLY	1.368	0.018		399	VAL	2.568	0.032		401	SER	-0.202	0.043
401	SER	1.289	0.02		400	GLY	2.406	0.035		404	LYS	-0.25	0.041
404	LYS	1.424	0.013		401	SER	2.434	0.027		405	GLY	-0.234	0.052
405	GLY	1.399	0.032		404	LYS	2.491	0.023		406	LEU	-0.174	0.038
406	LEU	1.451	0.015		405	GLY	2.379	0.035		407	SER	-0.335	0.047
407	SER	1.338	0.026		406	LEU	2.365	0.041		408	ILE	-0.298	0.041
408	ILE	1.41	0.01		407	SER	2.451	0.03		409	GLN	-0.295	0.045
409	GLN	1.505	0.016		408	ILE	2.379	0.023		410	ASN	-0.256	0.073
410	ASN	1.443	0.037		409	GLN	2.519	0.025		411	GLY	-0.254	0.055
411	GLY	1.379	0.033		410	ASN	2.707	0.042		412	VAL	-0.094	0.04
412	VAL	1.458	0.007		411	GLY	2.306	0.03		413	LYS	-0.26	0.043
413	LYS	1.486	0.012		412	VAL	2.366	0.02		415	ASP	-0.215	0.038
415	ASP	1.491	0.014		413	LYS	2.497	0.027		416	LEU	-0.212	0.027
416	LEU	1.503	0.005		415	ASP	2.544	0.037		417	GLU	-0.157	0.034
417	GLU	1.535	0.009		416	LEU	2.463	0.023		418	SER	-0.192	0.035
418	SER	1.478	0.022		417	GLU	2.576	0.021		419	SER	-0.24	0.045
419	SER	1.403	0.031		418	SER	2.394	0.032		420	VAL	-0.293	0.04
420	VAL	1.421	0.007		419	SER	2.557	0.028		421	GLN	-0.386	0.046
421	GLN	1.423	0.017		420	VAL	2.319	0.038		422	SER	-0.367	0.043
422	SER	1.321	0.036		421	GLN	2.454	0.024		423	SER	-0.34	0.055
423	SER	1.389	0.027		422	SER	2.494	0.029		425	HIS	-0.455	0.142
425	HIS	1.338	0.049		423	SER	2.553	0.028		426	ASP	0.046	0.033
426	ASP	1.528	0.03		425	HIS	2.757	0.128		427	SER	-0.295	0.041
427	SER	1.353	0.023		426	ASP	3.121	0.019		428	ILE	-0.275	0.043
428	ILE	1.374	0.009		427	SER	2.502	0.032		429	ALA	-0.367	0.043
429	ALA	1.417	0.009		428	ILE	2.518	0.037		430	ILE	-0.062	0.024
430	ILE	1.368	0.006		429	ALA	2.657	0.024		431	ILE	-0.229	0.053
431	ILE	1.453	0.01		430	ILE	3.006	0.032		435	GLN	-0.097	0.049
435	GLN	1.473	0.026		431	ILE	3.008	0.03		436	SER	-0.184	0.058
436	SER	1.388	0.04		435	GLN	3.174	0.034		437	THR	-0.218	0.074
437	THR	1.415	0.041		436	SER	3.053	0.068		438	LYS	-0.198	0.043
438	LYS	1.475	0.016		437	THR	2.827	0.068		440	GLY	-0.094	0.054
440	GLY	1.433	0.034		438	LYS	2.706	0.025		441	ARG	-0.053	0.053
441	ARG	1.483	0.038		440	GLY	2.68	0.035		442	GLY	-0.274	0.068
442	GLY	1.418	0.04		441	ARG	2.797	0.035		444	ARG	-0.134	0.06
444	ARG	1.536	0.045		442	GLY	2.478	0.052		445	THR	-0.043	0.051
445	THR	1.544	0.043		444	ARG	2.798	0.042		446	ALA	-0.147	0.047
446	ALA	1.512	0.045		445	THR	2.798	0.037		447	LYS	-0.134	0.046
447	LYS	1.502	0.033		446	ALA	2.754	0.033		448	SER	-0.223	0.069
448	SER	1.441	0.05		447	LYS	2.597	0.029		450	ALA	-0.342	0.03
450	ALA	1.379	0.031		448	SER	2.689	0.037		451	ASN	-0.176	0.048
451	ASN	1.494	0.033		450	ALA	2.441	0.044		452	ASP	-0.152	0.033
452	ASP	1.514	0.01		451	ASN	2.647	0.043		453	LEU	-0.177	0.034
453	LEU	1.515	0.006		452	ASP	2.563	0.021		454	LEU	-0.182	0.036
454	LEU	1.545	0.008		453	LEU	2.513	0.023		455	ALA	-0.154	0.03
455	ALA	1.496	0.009		454	LEU	2.46	0.021		456	SER	-0.166	0.039
456	SER	1.411	0.017		455	ALA	2.444	0.019		457	ASP	-0.202	0.025
457	ASP	1.434	0.01		456	SER	2.445	0.031		458	ILE	-0.123	0.043
458	ILE	1.491	0.014		457	ASP	2.615	0.031		459	PHE	-0.149	0.044
459	PHE	1.595	0.012		458	ILE	2.726	0.024		460	ALA	-0.167	0.039
460	ALA	1.457	0.015		459	PHE	2.777	0.027		463	VAL	-0.272	0.038
463	VAL	1.344	0.004		460	ALA	2.53	0.02		464	SER	-0.344	0.048
464	SER	1.363	0.014		463	VAL	2.384	0.019		465	GLU	-0.351	0.044
465	GLU	1.316	0.009		464	SER	2.56	0.025		467	SER	-0.448	0.049
467	SER	1.32	0.024		465	GLU	2.342	0.035		468	GLY	-0.338	0.05
468	GLY	1.288	0.029		467	SER	2.24	0.033		469	GLN	-0.285	0.032
469	GLN	1.353	0.018		468	GLY	2.148	0.028		470	ALA	-0.537	0.034
470	ALA	1.231	0.019		469	GLN	2.126	0.029		471	SER	-0.527	0.041
471	SER	1.18	0.015		470	ALA	2.081	0.017		473	THR	-0.498	0.05
473	THR	1.329	0.019		471	SER	1.939	0.017		474	GLY	-0.37	0.048
474	GLY	1.328	0.021		473	THR	2.189	0.035		475	GLN	-0.262	0.041
475	GLN	1.354	0.015		474	GLY	2.122	0.027		477	THR	-0.34	0.044
477	THR	1.39	0.009		475	GLN	2.216	0.02		478	ALA	-0.261	0.041
478	ALA	1.406	0.016		477	THR	2.288	0.023		479	LEU	-0.39	0.048
479	LEU	1.358	0.009		478	ALA	2.378	0.023		480	GLN	-0.204	0.021
480	GLN	1.45	0.011		479	LEU	2.261	0.023		484	LEU	-0.039	0.035
484	LEU	1.65	0.007		480	GLN	2.415	0.028		485	ASP	-0.018	0.041
485	ASP	1.634	0.007		484	LEU	3.201	0.036		486	LEU	-0.173	0.038
486	LEU	1.575	0.009		485	ASP	3.056	0.022		487	PHE	-0.155	0.047
487	PHE	1.589	0.009		486	LEU	2.572	0.033		488	LYS	-0.163	0.042
488	LYS	1.552	0.014		487	PHE	2.683	0.025		489	THR	-0.294	0.048
489	THR	1.442	0.022		488	LYS	2.644	0.033		490	SER	-0.383	0.056
490	SER	1.356	0.031		489	THR	2.457	0.037		491	ALA	-0.331	0.038
491	ALA	1.282	0.015		490	SER	2.508	0.033		495	VAL	-0.356	0.041
495	VAL	1.357	0.006		491	ALA	2.195	0.028		496	LEU	-0.327	0.042
496	LEU	1.436	0.005		495	VAL	2.24	0.026
497	GLU	1.544	0.032		496	LEU	2.228	0.022
					497	GLU	2.431	0.166

## Sheet: SFigure 6
SFigure 6A																													SFigure 6B
100μM Dab2 320-495 + 10%EH1, 25°C				100μM Dab2 320-495 + 20%EH1, 25°C				100μM Dab2 320-495 + 40%EH1, 25°C				100μM Dab2 320-495 + 51%EH1, 25°C				100μM Dab2 320-495 + 70%EH1, 25°C				100μM Dab2 320-495 + 113%EH1, 25°C				100μM Dab2 320-495 + 230%EH1, 25°C					100μM Dab2 320-495 + 20%EH2, 25°C				100μM Dab2 320-495 + 40%EH2, 25°C				100μM Dab2 320-495 + 200%EH2, 25°C				100μM Dab2 320-495 + 300%EH2, 25°C				100μM Dab2 320-495 + 500%EH2, 25°C				100μM Dab2 320-495 + 880%EH2, 25°C
AA number	CSPs (ppm)	I/I0		AA number	CSPs (ppm)	I/I0		AA number	CSPs (ppm)	I/I0		AA number	CSPs (ppm)	I/I0		AA number	CSPs (ppm)	I/I0		AA number	CSPs (ppm)	I/I0		AA number	CSPs (ppm)	I/I0			AA number	CSPs (ppm)	I/I0		AA number	CSPs (ppm)	I/I0		AA number	CSPs (ppm)	I/I0		AA number	CSPs (ppm)	I/I0		AA number	CSPs (ppm)	I/I0		AA number
320				320				320				320				320				320				320					320				320				320				320				320				320
321	0	0.99		321	0	0.97		321	0	0.95		321	0	1		321	0	1		321	0.01	1.13		321	0.01	1.11			321	0.02	0.96		321	0.02	1		321	0.01	1.07		321	0.01	1.04		321	0.01	1.15		321
322	0	0.98		322	0	0.95		322	0	0.91		322	0	0.95		322	0.01	0.93		322	0.01	1.05		322	0.02	1.05			322	0.02	0.94		322	0.02	0.95		322	0.01	1.03		322	0.01	1		322	0.01	1.06		322
323	0	0.96		323	0	1		323	0	0.96		323	0	1		323	0	0.97		323	0	1.09		323	0.02	1.07			323	0.02	1		323	0.02	1		323	0.01	1.05		323	0.01	1.06		323	0.01	1.09		323
324	0.01	0.93		324	0.01	1.01		324	0.01	1.01		324	0	1.04		324	0.01	1		324	0	1.1		324	0.01	1.04			324	0.02	1.01		324	0.02	1.02		324	0.02	1.04		324	0.01	1.02		324	0.01	1.08		324
325				325				325				325				325				325				325					325				325				325				325				325				325
326				326				326				326				326				326				326					326				326				326				326				326				326
327				327				327				327				327				327				327					327				327				327				327				327				327
328	0	1		328	0	1.07		328	0	1.03		328	0	1.1		328	0	1.06		328	0	1.08		328	0.01	1.06			328	0.03	0.96		328	0.03	0.96		328	0.02	0.99		328	0.02	0.95		328	0.01	1.02		328
329	0	0.94		329	0	0.96		329	0	0.95		329	0	1		329	0	1		329	0	1.04		329	0	1.03			329	0.02	0.98		329	0.02	0.96		329	0.02	1.08		329	0.02	1.02		329	0.01	1.03		329
330				330				330				330				330				330				330					330				330				330				330				330				330
331	0	0.97		331	0	0.96		331	0	0.96		331	0	1.01		331	0	1		331	0.01	1.03		331	0.01	1.05			331	0.03	0.97		331	0.03	0.93		331	0.02	1.06		331	0.02	1.08		331	0.03	1.12		331
332	0	0.96		332	0	0.97		332	0	0.93		332	0	0.98		332	0	0.96		332	0	0.99		332	0	0.93			332	0.03	0.96		332	0.03	0.94		332	0.01	1.03		332	0.01	0.97		332	0.01	0.9		332
333	0	0.97		333	0	1.03		333	0	1		333	0	1.05		333	0	1.03		333	0	1.04		333	0	1.03			333	0.03	0.95		333	0.03	0.99		333	0.02	1.04		333	0.02	1		333	0	1.09		333
334	0	0.98		334	0	0.98		334	0	0.95		334	0	1.01		334	0	1		334	0	1.04		334	0.01	1.05			334	0.02	0.96		334	0.02	0.94		334	0.02	1		334	0.03	0.97		334	0.01	1.02		334
335				335				335				335				335				335				335					335				335				335				335				335				335
336	0	0.95		336	0	0.94		336	0	0.93		336	0	0.98		336	0	0.97		336	0.01	1.01		336	0.02	1			336	0.03	0.99		336	0.03	0.98		336	0.02	1.11		336	0.03	1.08		336	0.03	1.04		336
337	0	0.97		337	0	1.01		337	0	1		337	0	1.04		337	0	1.02		337	0	1.02		337	0	0.99			337	0.02	0.92		337	0.02	0.93		337	0.02	0.92		337	0.02	0.89		337	0.02	0.93		337
338	0	0.97		338	0	0.95		338	0	0.94		338	0	0.99		338	0	1		338	0	1.03		338	0.01	1.05			338	0.02	1		338	0.02	1		338	0.03	1.01		338	0.03	1.03		338	0.03	1.05		338
339	0	0.95		339	0	0.93		339	0	0.92		339	0	0.97		339	0	0.96		339	0.01	1		339	0.04	1.06			339	0	0.99		339	0	1.02		339	0.03	0.99		339	0.03	0.94		339	0.03	0.92		339
340	0	0.97		340	0	0.97		340	0	0.94		340	0	0.99		340	0	0.98		340	0.01	1.03		340	0.02	1.04			340	0.02	0.98		340	0.02	0.98		340	0.03	0.75		340				340				340
341	0	0.96		341	0.01	0.91		341	0	0.92		341	0	0.98		341	0	0.94		341	0	1.01		341	0.01	1			341	0.02	1.03		341	0.02	1.01		341	0.08	0.81		341	0.11	0.76		341	0.14	0.68		341
342	0	0.96		342	0	0.93		342	0	0.92		342	0	0.97		342	0	0.97		342	0	0.98		342	0.01	0.96			342	0.03	0.99		342	0.03	0.99		342	0.09	0.78		342	0.12	0.8		342	0.14	0.72		342
343	0	0.96		343	0	0.97		343	0	0.95		343	0	0.98		343	0	0.96		343	0.01	0.96		343	0.02	0.83			343	0	0.84		343	0	0.71		343	0.04	0.66		343	0.04	0.64		343	0.04	0.7		343
344	0	0.98		344	0.01	0.99		344	0	0.96		344	0	1.01		344	0	1.01		344	0.01	1.04		344	0.01	1.02			344	0.03	0.96		344	0.04	0.89		344	0.16	0.76		344	0.21	0.66		344	0.24	0.63		344
345	0	0.96		345	0	0.96		345	0	0.96		345	0	1		345	0	0.98		345	0	1.01		345	0	0.99			345	0.03	0.99		345	0.03	0.99		345	0.08	0.83		345	0.11	0.75		345	0.12	0.68		345
346	0	0.97		346	0	0.95		346	0	0.95		346	0	1		346	0	0.98		346	0	1.04		346	0	1.03			346	0.01	1.04		346	0.01	1.04		346	0.09	0.87		346	0.15	0.74		346	0.17	0.74		346
347	0	0.97		347	0	0.96		347	0	0.93		347	0	0.99		347	0	0.97		347	0	0.98		347	0.02	0.96			347	0	1		347	0	0.96		347	0.05	0.59		347	0.09	0.5		347	0.09	0.32		347
348				348				348				348				348				348				348					348				348				348				348				348				348
349	0.02	1.12		349	0.02	1.11		349	0.02	1.1		349	0.02	1.14		349	0.02	1.14		349	0.02	1.17		349	0.02	1.16			349	0.05	0.99		349	0.05	0.97		349	0.03	0.86		349	0.03	0.69		349	0.03	0.42		349
350				350				350				350				350				350				350					350				350				350				350				350				350
351	0	0.97		351	0	0.97		351	0	0.94		351	0	1		351	0	0.99		351	0	1.03		351	0.01	1.03			351	0.02	0.96		351	0.02	1.01		351	0.04	0.99		351	0.05	0.96		351	0.08	0.97		351
352	0	1.02		352	0	1.06		352	0	1.03		352	0	1.06		352	0	1.05		352	0	1.05		352	0	1.02			352	0.03	1.04		352	0.03	1.03		352	0.03	1.19		352	0.02	1.09		352	0.02	1.03		352
353	0.01	1.02		353	0	1.06		353	0	1		353	0.02	1.06		353	0.02	1.05		353	0.02	1.05		353	0.02	1.01			353	0.03	1		353	0.03	1.03		353	0.01	1.1		353	0.01	1.09		353	0	1.09		353
354	0	0.96		354	0	0.98		354	0	0.96		354	0	1		354	0	1		354	0	1.02		354	0	1			354	0.03	1.01		354	0.03	1.01		354	0.03	1.09		354	0.03	1.08		354	0.01	1.04		354
355	0	0.97		355	0	1		355	0	0.99		355	0	1.05		355	0	1.04		355	0	1.05		355	0	1.05			355	0.03	1		355	0.03	1.01		355	0.02	1.02		355	0.03	1.02		355	0.01	1.08		355
356	0	0.95		356	0	0.96		356	0	0.94		356	0	0.99		356	0	0.98		356	0	1		356	0	0.98			356	0	0.96		356	0	0.95		356	0.01	0.98		356	0.01	0.96		356	0.01	0.96		356
357				357				357				357				357				357				357					357				357				357				357				357				357
358				358				358				358				358				358				358					358				358				358				358				358				358
359	0	0.99		359	0	0.98		359	0	0.97		359	0	0.99		359	0	0.99		359	0.02	1.03		359	0	1.04			359	0.01	0.95		359	0.01	0.98		359	0.04	1.06		359	0.04	1.1		359	0.04	1.2		359
360	0	0.94		360	0	0.98		360	0	0.94		360	0	1.02		360	0	0.99		360	0	1.03		360	0.01	1.07			360	0.03	1.04		360	0.03	0.98		360	0.02	1.03		360	0.02	1.02		360	0	1.04		360
361	0	0.97		361	0	0.97		361	0.01	0.97		361	0.01	1.01		361	0.01	0.98		361	0.01	1.04		361	0.01	1.01			361	0.03	1		361	0.03	0.98		361	0.02	0.93		361	0.02	0.95		361	0.02	0.99		361
362	0	0.96		362	0	0.96		362	0	0.94		362	0	0.97		362	0	0.98		362	0	1.01		362	0.01	0.97			362	0.03	0.97		362	0.03	0.97		362	0.04	1.14		362	0.05	1.11		362	0.06	1.07		362
363				363				363				363				363				363				363					363				363				363				363				363				363
364				364				364				364				364				364				364					364				364				364				364				364				364
365				365				365				365				365				365				365					365				365				365				365				365				365
366	0	0.98		366	0.01	0.96		366	0.02	0.96		366	0.02	1.03		366	0.03	0.99		366	0.05	1.08		366	0.11	0.99			366	0.01	0.99		366	0.01	0.85		366	0.14	0.76		366	0.21	0.69		366	0.28	0.69		366
367	0	0.98		367	0	1.03		367	0.01	1		367	0	1.05		367	0	1.03		367	0.01	1.04		367	0.02	0.95			367	0.02	0.97		367	0.02	0.98		367	0.02	0.93		367	0.04	0.9		367	0.06	0.91		367
368				368				368				368				368				368				368					368				368				368				368				368				368
369				369				369				369				369				369				369					369				369				369				369				369				369
370	0	0.99		370	0	1.03		370	0	1.01		370	0	1.03		370	0	1.02		370	0	1.03		370	0	0.99			370	0.02	0.91		370	0.02	0.97		370	0.03	0.89		370	0.04	0.92		370	0.03	0.91		370
371	0.01	0.97		371	0.01	1.01		371	0.01	0.97		371	0.01	1		371	0.01	1		371	0.01	1.02		371	0	1.02			371	0.03	0.91		371	0.03	0.9		371	0.03	0.99		371	0.05	1		371	0.04	1.05		371
372	0	0.97		372	0	0.98		372	0	0.97		372	0	1.02		372	0	0.99		372	0	1.03		372	0.01	1			372	0.02	0.92		372	0.02	0.9		372	0.03	1.01		372	0.03	1.05		372	0.02	1.1		372
373				373				373				373				373				373				373					373				373				373				373				373				373
374	0	0.95		374	0	0.92		374	0	0.91		374	0	0.97		374	0	0.97		374	0	1.03		374	0	1.04			374	0.03	0.92		374	0.03	0.91		374	0.03	1.01		374	0.03	0.98		374	0.01	0.99		374
375	0	0.97		375	0	0.97		375	0	0.95		375	0	0.99		375	0	0.97		375	0	1.02		375	0.01	0.99			375	0.03	0.93		375	0.03	0.9		375	0.02	0.95		375	0.02	0.93		375	0.01	0.93		375
376	0	0.98		376	0	0.98		376	0.01	0.98		376	0.01	0.99		376	0.01	0.99		376	0.01	1.08		376	0.01	1.06			376	0.03	0.93		376	0.03	0.89		376	0.02	0.99		376	0.02	0.96		376	0	1.03		376
377	0	0.97		377	0	0.96		377	0	0.92		377	0	0.99		377	0	0.97		377	0	1.05		377	0.01	1.04			377	0.03	0.97		377	0.03	1.04		377	0.02	1.01		377	0.02	1.07		377	0	1.04		377
378	0	0.98		378	0	0.99		378	0	0.97		378	0	1		378	0	0.97		378	0	1.03		378	0	1.01			378	0	0.95		378	0	0.95		378	0.01	0.99		378	0.01	0.97		378	0.01	1.04		378
379	0	1.02		379	0	1.04		379	0.01	1.01		379	0.01	1.02		379	0.01	1.02		379	0.01	1.09		379	0.01	1.06			379	0.03	0.97		379	0.03	1		379	0.07	0.98		379	0.07	1		379	0.03	1.08		379
380	0	0.98		380	0	0.99		380	0	0.94		380	0	1.02		380	0	0.98		380	0	1.05		380	0	1.02			380	0.03	0.98		380	0.03	1.01		380	0.02	0.98		380	0.02	0.98		380	0.01	1.05		380
381	0	0.97		381	0	0.94		381	0	0.92		381	0	0.98		381	0	0.96		381	0	1.03		381	0	1.05			381	0.02	1.05		381	0.02	1.09		381	0.02	1.56		381	0.02	1.7		381	0.02	1.8		381
382	0	0.97		382	0	0.96		382	0	0.94		382	0	0.98		382	0	0.97		382	0	1.03		382	0	1.03			382	0.02	1.01		382	0.02	0.98		382	0.02	1.03		382	0.02	1.01		382	0.01	1.04		382
383	0	0.95		383	0	0.92		383	0	0.95		383	0	0.96		383	0	0.94		383	0	1.05		383	0	1.03			383	0.03	1		383	0.03	1.02		383	0.02	1.04		383	0.02	1.01		383	0	1.02		383
384	0	0.95		384	0	0.91		384	0	0.86		384	0	0.91		384	0	0.9		384	0.01	1.06		384	0.03	1.22			384	0	1.09		384	0	1.04		384	0	1.07		384	0	1.05		384	0	0.97		384
385	0	0.95		385	0	0.91		385	0	0.9		385	0	0.95		385	0	0.93		385	0	1.02		385	0.01	1.02			385	0.03	0.96		385	0.03	0.95		385	0.03	0.95		385	0.03	0.94		385	0.01	0.96		385
386	0	0.94		386	0	0.93		386	0	0.9		386	0	0.96		386	0	0.96		386	0	1.03		386	0.01	1.05			386	0.03	0.96		386	0.03	0.95		386	0.02	0.97		386	0.02	0.95		386	0	0.95		386
387	0	0.97		387	0	0.97		387	0	0.95		387	0	0.98		387	0	0.98		387	0	1.01		387	0.01	1.02			387	0.02	0.97		387	0.02	0.98		387	0.02	1.01		387	0.02	1.02		387	0.02	1.04		387
388	0	0.95		388	0	0.99		388	0	0.96		388	0	1.03		388	0	1.02		388	0.01	1.07		388	0.02	1.06			388	0.02	0.94		388	0.02	0.98		388	0.01	0.97		388	0.01	0.98		388	0.03	1.04		388
389	0	0.95		389	0	0.95		389	0	0.92		389	0	0.98		389	0	0.97		389	0	0.98		389	0.01	0.96			389	0.02	0.98		389	0.02	0.98		389	0.02	1.01		389	0.02	0.99		389	0.02	0.98		389
390	0	0.96		390	0.01	0.99		390	0	0.95		390	0	1.01		390	0.01	0.98		390	0.02	0.96		390	0.02	0.89			390	0.03	0.95		390	0.03	0.96		390	0.03	0.96		390	0.03	0.93		390	0.01	0.92		390
391	0	0.94		391	0	0.94		391	0.01	0.91		391	0.01	0.98		391	0.01	0.98		391	0.02	1.02		391	0.03	0.95			391	0.02	0.98		391	0.02	0.97		391	0.01	0.91		391	0.01	0.88		391	0.04	0.85		391
392	0	0.96		392	0	0.96		392	0	0.92		392	0	0.96		392	0	0.94		392	0.01	0.88		392	0.01	0.8			392	0.02	1		392	0.02	0.97		392	0.04	0.84		392	0.04	0.77		392	0.04	0.65		392
393	0	0.94		393	0.01	0.97		393	0.01	0.95		393	0.01	0.99		393	0.02	0.97		393	0.04	0.93		393	0.07	0.9			393	0.03	1.04		393	0.03	1.03		393	0.07	0.92		393	0.08	0.92		393	0.08	0.81		393
394	0	0.94		394	0.01	0.96		394	0.02	0.91		394	0.03	0.97		394	0.03	0.95		394	0.05	0.9		394	0.09	0.84			394	0.05	1		394	0.08	0.93		394	0.22	0.65		394	0.26	0.55		394	0.29	0.4		394
395				395				395				395				395				395				395					395				395				395				395				395				395
396	0.04	0.85		396	0.07	0.8		396	0.14	0.62		396	0.16	0.57		396	0.21	0.5		396	0.32	0.36		396	0.61	0.16			396	0.06	0.78		396	0.15	0.6		396	0.65	0.22		396	0.87	0.19		396	1.25	0.78		396
397				397				397				397				397				397				397					397				397				397				397				397				397
398	0.04	0.89		398	0.07	0.76		398	0.13	0.56		398	0.16	0.54		398	0.21	0.5		398	0.34	0.33		398	0.55	0.26			398	0.18	0.48		398	0.31	0.37		398				398				398				398
399	0.08	0.62		399	0.14	0.42		399	0.31	0.2		399	0.36	0.17		399	0.47	0.1		399				399					399	0.23	0.25		399	0.37	0.13		399				399				399				399
400	0.02	0.9		400	0.04	0.9		400	0.07	0.83		400	0.09	0.82		400	0.12	0.79		400	0.19	0.71		400	0.31	0.57			400	0.09	0.86		400	0.15	0.74		400	0.56	0.44		400	0.71	0.44		400	0.82	0.45		400
401	0	0.96		401	0.01	0.98		401	0.01	0.95		401	0.01	1.02		401	0.01	0.98		401	0.02	0.97		401	0.03	0.93			401	0.03	1		401	0.05	1		401	0.09	0.92		401	0.1	0.87		401	0.1	0.83		401
402				402				402				402				402				402				402					402				402				402				402				402				402
403				403				403				403				403				403				403					403				403				403				403				403				403
404	0	0.98		404	0	0.98		404	0	0.96		404	0	1.02		404	0.01	1.03		404	0.01	1.02		404	0.01	1			404	0.03	0.95		404	0.03	0.94		404	0.03	0.92		404	0.04	0.9		404	0.03	0.91		404
405	0	0.98		405	0	1		405	0	0.97		405	0	1.02		405	0	1.01		405	0.01	1.05		405	0.01	1.03			405	0.03	1		405	0.03	1		405	0.02	1.01		405	0.02	1		405	0.01	1.05		405
406	0	0.98		406	0.01	0.94		406	0.02	0.9		406	0.02	0.94		406	0.02	0.93		406	0.02	0.93		406	0.01	0.91			406	0.03	0.98		406	0.04	0.98		406	0.04	0.99		406	0.04	0.97		406	0.03	0.96		406
407	0	0.99		407	0	1.03		407	0	0.98		407	0	1.05		407	0	1.03		407	0	1.04		407	0.01	1.01			407	0.02	0.95		407	0.02	0.97		407	0.01	1		407	0.01	0.99		407	0.02	1.02		407
408	0	0.96		408	0	0.96		408	0	0.95		408	0	1		408	0.01	0.99		408	0.01	1.02		408	0.02	1.02			408	0.03	0.95		408	0.03	0.96		408	0.01	1		408	0.01	1		408	0.01	1.02		408
409	0.01	1.03		409	0.01	1.03		409	0.01	0.97		409	0.01	1.03		409	0.01	0.99		409	0.02	1.05		409	0.03	0.99			409	0.03	0.96		409	0.03	0.95		409	0.02	0.97		409	0.02	0.96		409	0.02	0.98		409
410	0	0.98		410	0	1.01		410	0	0.98		410	0	1.03		410	0	1.02		410	0	1.09		410	0.01	1.08			410	0.03	0.91		410	0.03	0.9		410	0.01	0.94		410	0.01	0.83		410	0.01	1.04		410
411	0	0.96		411	0	0.99		411	0	0.95		411	0	1		411	0	1		411	0	1.06		411	0.01	1.03			411	0.03	0.93		411	0.02	0.85		411	0.02	1		411	0.01	0.93		411	0.01	1.04		411
412	0	0.99		412	0	0.96		412	0	0.95		412	0	0.98		412	0	0.97		412	0	1.03		412	0.01	1.01			412	0.02	0.93		412	0.02	0.84		412	0.02	0.95		412	0.01	0.88		412	0.01	0.96		412
413	0	0.96		413	0	0.96		413	0	0.91		413	0	0.96		413	0.01	0.94		413	0.01	0.99		413	0.02	0.97			413	0.02	0.91		413	0.03	0.82		413	0.01	1		413	0.01	0.91		413	0.02	1.02		413
414				414				414				414				414				414				414					414				414				414				414				414				414
415	0	0.98		415	0	0.99		415	0.01	0.96		415	0	1.02		415	0.01	1.01		415	0.01	1.05		415	0.02	1.04			415	0.02	0.91		415	0.03	0.84		415	0.01	0.93		415	0.01	0.86		415	0.02	0.96		415
416	0	0.95		416	0.01	0.95		416	0	0.93		416	0	0.99		416	0	0.98		416	0	1.01		416	0.01	1.01			416	0.02	0.93		416	0.03	0.84		416	0.02	0.86		416	0.02	0.77		416	0.01	0.87		416
417	0	0.96		417	0	0.99		417	0.01	0.98		417	0.01	1.04		417	0.01	1.03		417	0.01	1.06		417	0.01	1.1			417	0.02	0.92		417	0.02	0.83		417	0.01	0.93		417	0.01	0.85		417	0.02	0.95		417
418	0	0.95		418	0	0.96		418	0	0.96		418	0	0.99		418	0	0.99		418	0	1.04		418	0	1.08			418	0.03	0.99		418	0.03	0.9		418	0.02	1.06		418	0.02	1.02		418	0.02	1.18		418
419	0	0.95		419	0	0.99		419	0	0.98		419	0	1.03		419	0	1.02		419	0	1.03		419	0.01	1.02			419	0.03	0.98		419	0.03	0.9		419	0.02	0.98		419	0.02	0.92		419	0.01	1.04		419
420	0	0.97		420	0	0.98		420	0	0.97		420	0	1.03		420	0	1.03		420	0	1.06		420	0.01	1.07			420	0.03	0.93		420	0.03	0.84		420	0.02	0.98		420	0.02	0.92		420	0.01	1.08		420
421	0	1.01		421	0	1.04		421	0.01	1.01		421	0.01	1.07		421	0.01	1.07		421	0.01	1.09		421	0.01	1.08			421	0.02	0.92		421	0.02	0.81		421	0.01	0.95		421	0.01	0.88		421	0.02	1.02		421
422	0	0.97		422	0.01	1.01		422	0.01	0.99		422	0.01	1.04		422	0.01	1.03		422	0.01	1.05		422	0.01	1.05			422	0.03	0.98		422	0.02	0.91		422	0.01	1.07		422	0.01	1.07		422	0.01	1.19		422
423	0	0.96		423	0	1		423	0	0.95		423	0	1.01		423	0	1		423	0	1.02		423	0	0.97			423	0.02	1.01		423	0.02	0.98		423	0.02	1.05		423	0.02	1.01		423	0.02	0.98		423
424				424				424				424				424				424				424					424				424				424				424				424				424
425	0.01	1.02		425	0.05	1.17		425	0.04	1.13		425	0.04	1.16		425	0.04	1.14		425	0.02	1.13		425	0.01	1.11			425	0.03	1.04		425	0.06	0.99		425	0.01	0.94		425	0.03	0.92		425	0.04	1.1		425
426	0	0.96		426	0.01	1.03		426	0.01	1.02		426	0.01	1.07		426	0.01	1.06		426	0	1.07		426	0.01	1.06			426	0.02	1		426	0.03	1		426	0.02	0.99		426	0.04	0.96		426	0.07	1		426
427	0	0.97		427	0.01	1.03		427	0.01	0.98		427	0.01	1.06		427	0.01	1.05		427	0	1.04		427	0.01	1.02			427	0.03	0.97		427	0.03	0.93		427	0.01	0.99		427	0.01	0.95		427	0.02	0.98		427
428	0	0.97		428	0.01	0.98		428	0	0.97		428	0	1.02		428	0	1		428	0	1.03		428	0.01	1.04			428	0.02	1.01		428	0.02	0.97		428	0.01	0.99		428	0.01	0.95		428	0.03	1.05		428
429	0	0.97		429	0.01	0.96		429	0	0.95		429	0	1.03		429	0	1.01		429	0	1.04		429	0.01	1.06			429	0.02	0.9		429	0.03	0.83		429	0.01	0.96		429	0.01	0.91		429	0.04	0.93		429
430	0	0.98		430	0	0.95		430	0	0.96		430	0	1.01		430	0	1.01		430	0	1.06		430	0.01	1.1			430	0.02	0.92		430	0.02	0.84		430	0.02	0.84		430	0.04	0.77		430	0.04	0.8		430
431	0	0.96		431	0	0.97		431	0	0.96		431	0	0.99		431	0.01	0.98		431	0.01	0.98		431	0.02	1.04			431	0.02	0.88		431	0.03	0.77		431	0.05	0.89		431	0.07	0.79		431	0.11	0.84		431
432				432				432				432				432				432				432					432				432				432				432				432				432
433				433				433				433				433				433				433					433				433				433				433				433				433
434				434				434				434				434				434				434					434				434				434				434				434				434
435	0	0.98		435	0	0.99		435	0	0.96		435	0	1.03		435	0	1.02		435	0.01	1.04		435	0.01	1.02			435	0.03	1.01		435	0.03	1.01		435	0.02	1.04		435	0.02	1.02		435	0	1.11		435
436	0	0.97		436	0.01	1		436	0	1		436	0	1.05		436	0	1.07		436	0.01	1.05		436	0.01	1.05			436	0.03	0.99		436	0.03	1.02		436	0.02	1.03		436	0.02	1.02		436	0.01	1.11		436
437	0	0.95		437	0	0.99		437	0	0.97		437	0	1.03		437	0	1.03		437	0.01	1.02		437	0.01	1.01			437	0.03	0.96		437	0.03	0.94		437	0.02	1.05		437	0.02	1.04		437	0.01	1.04		437
438	0	0.97		438	0	0.98		438	0	0.98		438	0	1.03		438	0	1.01		438	0	1.05		438	0.01	1.04			438	0.03	0.94		438	0.03	0.94		438	0.01	0.98		438	0.01	0.99		438	0.01	1.1		438
439				439				439				439				439				439				439					439				439				439				439				439				439
440	0	0.99		440	0	1.04		440	0	1.01		440	0	1.08		440	0	1.06		440	0	1.07		440	0.01	1.06			440	0.03	0.95		440	0.03	0.97		440	0.02	1.02		440	0.03	1		440	0.01	1.09		440
441	0	0.98		441	0	1.02		441	0.01	1		441	0.01	1.07		441	0.01	1.05		441	0	1.05		441	0.01	1.05			441	0.03	1.01		441	0.03	1.04		441	0.02	1.09		441	0.03	1.1		441	0.01	1.1		441
442	0	0.98		442	0.01	1.06		442	0.01	1.04		442	0	1.08		442	0	1.07		442	0	1.07		442	0.01	1.08			442	0.03	0.95		442	0.03	0.95		442	0.03	0.99		442	0.03	0.98		442	0.01	1.04		442
443				443				443				443				443				443				443					443				443				443				443				443				443
444	0	1.02		444	0	1.04		444	0.01	1.03		444	0	1.08		444	0	1.06		444	0	1.09		444	0.01	1.04			444	0.02	0.94		444	0.02	0.97		444	0.02	0.97		444	0.02	0.95		444	0.01	1.13		444
445	0	0.97		445	0	1.02		445	0	1.01		445	0	1.06		445	0	1.05		445	0	1.07		445	0.01	1.05			445	0.02	0.93		445	0.02	0.81		445	0.01	0.95		445	0.01	0.86		445	0.01	1.02		445
446	0	0.98		446	0	1.05		446	0	1.02		446	0	1.08		446	0	1.07		446	0.01	1.07		446	0.01	1.02			446	0.03	0.91		446	0.03	0.82		446	0.02	0.97		446	0.02	0.87		446	0	1.05		446
447	0	0.97		447	0	1.03		447	0	1		447	0	1.06		447	0	1.06		447	0.01	1.08		447	0.01	1.09			447	0.03	0.96		447	0.02	0.86		447	0.02	0.98		447	0.02	0.89		447	0	1		447
448	0	0.98		448	0	1.03		448	0	1.04		448	0	1.1		448	0	1.08		448	0	1.11		448	0	1.1			448	0.02	0.93		448	0.03	0.86		448	0.02	0.95		448	0.02	0.9		448	0	1.05		448
449				449				449				449				449				449				449					449				449				449				449				449				449
450	0	0.98		450	0	1.01		450	0	1		450	0	1.06		450	0	1.06		450	0	1.08		450	0	1.09			450	0.02	0.95		450	0.02	0.91		450	0.02	1.08		450	0.02	1.05		450	0.02	1.22		450
451	0	0.96		451	0	0.99		451	0	0.99		451	0	1.03		451	0	1.04		451	0.01	1.09		451	0.01	1.09			451	0.02	0.92		451	0.03	0.85		451	0.01	0.97		451	0.01	0.84		451	0.02	0.97		451
452	0	1		452	0	1		452	0	0.97		452	0	1.02		452	0	1.02		452	0	1.04		452	0	1.06			452	0.02	0.91		452	0.03	0.82		452	0.01	0.94		452	0.01	0.86		452	0.01	0.93		452
453	0	0.97		453	0	0.96		453	0	0.95		453	0	0.98		453	0	0.98		453	0	1.01		453	0.02	1.05			453	0.03	0.91		453	0.02	0.84		453	0.02	0.91		453	0.02	0.82		453	0.02	0.89		453
454	0	0.97		454	0	0.96		454	0	0.95		454	0	0.99		454	0	0.97		454	0.01	1		454	0.02	1.01			454	0.03	0.94		454	0.03	0.86		454	0.05	0.93		454	0.07	0.8		454	0.09	0.86		454
455	0	1		455	0.01	0.99		455	0	0.96		455	0	1.01		455	0	1		455	0	1.02		455	0.01	1.01			455	0.02	0.89		455	0.02	0.77		455	0.05	0.87		455	0.06	0.74		455	0.09	0.82		455
456	0	0.98		456	0	0.97		456	0	0.97		456	0	1.02		456	0	1.02		456	0.01	1.03		456	0.02	1.02			456	0.02	0.89		456	0.02	0.82		456	0.04	0.89		456	0.06	0.8		456	0.1	0.84		456
457	0	0.96		457	0	0.97		457	0	0.93		457	0	0.99		457	0	0.98		457	0	0.98		457	0	0.92			457	0.02	1.03		457	0.02	1.02		457	0.02	0.89		457	0.02	0.84		457	0.01	0.82		457
458	0	0.98		458	0	0.97		458	0.01	0.97		458	0	1.01		458	0.01	1		458	0.01	1.04		458	0.02	1.08			458	0.02	0.92		458	0.02	0.84		458	0.04	0.84		458	0.05	0.75		458	0.09	0.82		458
459	0	0.96		459	0	0.96		459	0.01	0.98		459	0.01	1.04		459	0.01	1.05		459	0.02	1.1		459	0.04	1.01			459	0.03	0.92		459	0.04	0.74		459	0.24	0.74		459	0.33	0.57		459	0.43	0.71		459
460	0	0.98		460	0	0.99		460	0.01	0.99		460	0.01	1.04		460	0.01	1.03		460	0.01	1.05		460	0.03	0.98			460	0.01	0.91		460	0.01	0.76		460	0.17	0.79		460	0.24	0.6		460	0.34	0.69		460
461				461				461				461				461				461				461					461				461				461				461				461				461
462				462				462				462				462				462				462					462				462				462				462				462				462
463	0	0.95		463	0	0.94		463	0	0.93		463	0	1		463	0	1.01		463	0	1.11		463	0.01	1.05			463	0.03	0.98		463	0.03	0.95		463	0.02	1.05		463	0.01	1.18		463	0.01	1.06		463
464	0	0.99		464	0	0.99		464	0	0.95		464	0	1.03		464	0	1.01		464	0	1.04		464	0.01	1.01			464	0.03	0.99		464	0.03	0.97		464	0.02	1.02		464	0.02	1		464	0.01	1.05		464
465	0.01	0.93		465	0.01	0.93		465	0.01	0.93		465	0.01	0.97		465	0.01	0.96		465	0.01	0.99		465	0.01	0.99			465	0.02	1.03		465	0.02	1.04		465	0.02	1.09		465	0.02	1.08		465	0.01	1.1		465
466				466				466				466				466				466				466					466				466				466				466				466				466
467	0	1		467	0	1.02		467	0	1.01		467	0	1.06		467	0	1.04		467	0	1.07		467	0.01	1.04			467	0.03	0.96		467	0.03	1.01		467	0.02	1.02		467	0.02	1.03		467	0	1.09		467
468	0	0.97		468	0	1.03		468	0	0.99		468	0	1.07		468	0	1.05		468	0	1.05		468	0.01	1.04			468	0.02	0.96		468	0.03	0.99		468	0.02	1.01		468	0.02	1.03		468	0	1.11		468
469	0.01	0.91		469	0.01	0.92		469	0.01	0.89		469	0.01	0.94		469	0.01	0.94		469	0.01	0.96		469	0.01	0.98			469	0.05	0.93		469	0.06	0.94		469	0.05	1.16		469	0.05	1.27		469	0.03	1.38		469
470	0	1		470	0	1.02		470	0	0.99		470	0	1.03		470	0	1.03		470	0	1.05		470	0	1.03			470	0.02	1		470	0.02	0.98		470	0.03	1.16		470	0.03	1.16		470	0.03	1.12		470
471	0	0.99		471	0	0.99		471	0	0.98		471	0	1.05		471	0	1.03		471	0	1.06		471	0.01	1.05			471	0.03	1.03		471	0.03	1.03		471	0.01	1.05		471	0.01	1.07		471	0.01	1.11		471
472				472				472				472				472				472				472					472				472				472				472				472				472
473	0	0.99		473	0	1		473	0	0.97		473	0	1.03		473	0	1.03		473	0	1.04		473	0.01	1.03			473	0.03	0.96		473	0.03	0.96		473	0.02	1.04		473	0.02	1.04		473	0.01	1.1		473
474	0	0.97		474	0	1		474	0	0.97		474	0	1.03		474	0	1.03		474	0	1.04		474	0.01	1.05			474	0.03	1.03		474	0.03	1.02		474	0.02	1.06		474	0.02	1.1		474	0.01	1.12		474
475	0	0.96		475	0	0.97		475	0	0.98		475	0	1.02		475	0	1.01		475	0	1.03		475	0.01	1.06			475	0.02	1.04		475	0.02	1.03		475	0.02	1.09		475	0.02	1.15		475	0.01	1.2		475
476				476				476				476				476				476				476					476				476				476				476				476				476
477	0	0.97		477	0	0.98		477	0	0.96		477	0	1.02		477	0	1.01		477	0	1.03		477	0.01	1.04			477	0.02	1.02		477	0.03	1		477	0.02	1.08		477	0.02	1.09		477	0	1.07		477
478	0	0.97		478	0	0.99		478	0	0.96		478	0	1.03		478	0	1.02		478	0	1.03		478	0.01	1.03			478	0.03	0.98		478	0.03	1.01		478	0.01	1.04		478	0.01	1.07		478	0.01	1.06		478
479	0	0.96		479	0	0.96		479	0	0.95		479	0	1.01		479	0	1.01		479	0	1.02		479	0.02	1.06			479	0.03	1		479	0.03	1.01		479	0.02	1.04		479	0.02	1.05		479	0	1.03		479
480	0	0.97		480	0	0.97		480	0	0.97		480	0	1.02		480	0	1.01		480	0	1.04		480	0	1.05			480	0.02	0.97		480	0.02	0.95		480	0.02	0.93		480	0.02	0.89		480	0.01	0.79		480
481				481				481				481				481				481				481					481				481				481				481				481				481
482				482				482				482				482				482				482					482				482				482				482				482				482
483				483				483				483				483				483				483					483				483				483				483				483				483
484	0	0.97		484	0	1		484	0	1.01		484	0	1.05		484	0	1.09		484	0.02	1.12		484	0.02	0.99			484	0.03	1.03		484	0.04	1.01		484	0.14	0.84		484	0.18	0.79		484	0.25	0.7		484
485	0	0.98		485	0	0.99		485	0	0.97		485	0	1.03		485	0	1.02		485	0	1.05		485	0.02	1.07			485	0.02	1		485	0.02	1.01		485	0.01	0.97		485	0.02	0.93		485	0.05	0.89		485
486	0	0.97		486	0	0.98		486	0.01	0.96		486	0	1.01		486	0.01	1		486	0.01	1.03		486	0.03	1.08			486	0.01	0.93		486	0	0.89		486	0.11	0.85		486	0.16	0.79		486	0.24	0.81		486
487	0	0.95		487	0	0.96		487	0.01	0.97		487	0.01	1.02		487	0.01	1.01		487	0.02	1.01		487	0.04	0.95			487	0.03	0.91		487	0.04	0.88		487	0.24	0.69		487	0.31	0.57		487	0.44	0.54		487
488	0	0.99		488	0	0.99		488	0.01	0.97		488	0.01	1.01		488	0.01	1.02		488	0.01	1.05		488	0.03	1.1			488	0.02	0.9		488	0.02	0.89		488	0.12	0.81		488	0.17	0.79		488	0.25	0.76		488
489	0	0.95		489	0	1		489	0	0.97		489	0	1.03		489	0	1.01		489	0.01	1		489	0.01	1			489	0.02	0.95		489	0.02	0.92		489	0.01	0.96		489	0.02	0.92		489	0.03	0.91		489
490	0	0.98		490	0	1.02		490	0	0.98		490	0	1.05		490	0	1.04		490	0.01	1.04		490	0.01	1.04			490	0.03	0.97		490	0.04	0.95		490	0.08	0.98		490	0.1	0.91		490	0.11	0.93		490
491	0	0.97		491	0	0.99		491	0	0.97		491	0	1.04		491	0	1.04		491	0	1.06		491	0.01	1.05			491	0.02	0.93		491	0.02	0.93		491	0.02	0.98		491	0.02	0.95		491	0.03	0.93		491
492				492				492				492				492				492				492					492				492				492				492				492				492
493				493				493				493				493				493				493					493				493				493				493				493				493
494				494				494				494				494				494				494					494				494				494				494				494				494
495	0	0.96		495	0	0.95		495	0	0.95		495	0	0.98		495	0	0.97		495	0	1		495	0	1.01			495	0.03	0.98		495	0.03	0.96		495	0.02	1.05		495	0.02	1.05		495	0.03	1.08		495
[truncated: 17 more columns]

## Sheet: SFigure 7
SFigure 7A										SFigure 7B
100μM Dab2 320-495 titration with EH1										100μM Dab2 320-495 + 10% EH2 cpmg relaxation dispersion
	EH1 in μM									600 MHz						900 MHz
# AA	10	20	40	51	70	113	232
341	0.001	0.005	0.003	0.003	0.003	0.003	0.008			AA 345	ν(cpmg) in Hz	R2	R2 lower error	R2 upper error		AA 345	ν(cpmg) in Hz	R2	R2 lower error	R2 upper error
342	0.002	0.002	0.003	0.003	0	0.005	0.013				31.25	5.051	0.636	0.654			31.25	6.172	0.599	0.646
366	0.005	0.005	0.022	0.024	0.03	0.055	0.107				62.5	4.755	0.629	0.624			62.5	5.976	0.636	0.607
400	0.021	0.04	0.074	0.088	0.116	0.186	0.313				93.75	4.789	0.615	0.616			62.5	6.239	0.613	0.629
458	0.001	0.002	0.006	0.004	0.006	0.012	0.024				125	4.577	0.614	0.629			93.75	5.877	0.607	0.629
460	0.002	0.002	0.006	0.005	0.007	0.015	0.03				187.5	4.753	0.603	0.621			125	5.734	0.63	0.618
484	0	0.004	0.003	0.003	0.003	0.015	0.021				281.25	3.878	0.612	0.613			187.5	5.461	0.628	0.627
486	0.002	0.002	0.005	0.005	0.007	0.014	0.032				375	4.423	0.618	0.613			187.5	5.47	0.619	0.629
											500	4.341	0.623	0.629			281.25	4.702	0.608	0.626
											625	3.856	0.612	0.606			375	5.269	0.622	0.643
											625	4.587	0.614	0.643			500	4.679	0.635	0.632
											812.5	4.324	0.632	0.616			625	4.986	0.626	0.622
100μM Dab2 320-495 titration with EH2											1000	4.114	0.613	0.629			625	5.32	0.624	0.626
																	812.5	5.149	0.624	0.659
	EH2 in μM																1000	4.637	0.626	0.641
# AA	20	40	200	300	500	880
341	0.024	0.024	0.082	0.109	0.14	0.234				AA 346	ν(cpmg) in Hz	R2	R2 lower error	R2 upper error		AA 346	ν(cpmg) in Hz	R2	R2 lower error	R2 upper error
342	0.027	0.027	0.091	0.119	0.138	0.244					31.25	6.502	0.811	0.824			31.25	8.246	0.619	0.665
366	0.013	0.013	0.143	0.207	0.281	0.5					62.5	7.407	0.807	0.848			62.5	8.078	0.641	0.649
400	0.094	0.154	0.556	0.706	0.821	1.164					93.75	7.425	0.846	0.839			62.5	8.455	0.646	0.657
458	0.023	0.022	0.036	0.05	0.092	0.163					125	6.768	0.791	0.812			93.75	8.653	0.641	0.67
460	0.013	0.01	0.172	0.242	0.335	0.591					187.5	6.271	0.79	0.801			125	8.115	0.622	0.629
484	0.026	0.038	0.135	0.178	0.248	0.448					281.25	5.125	0.775	0.781			187.5	7.522	0.619	0.641
486	0.011	0.002	0.115	0.16	0.243	0.432					375	4.708	0.761	0.764			187.5	8.215	0.652	0.655
											500	4.27	0.747	0.763			281.25	7.255	0.625	0.643
											625	4.589	0.753	0.764			375	6.996	0.615	0.638
											625	4.747	0.734	0.779			500	5.562	0.617	0.633
											812.5	5.103	0.762	0.793			625	5.986	0.617	0.642
100μM Dab2 320-495 titration with EH3											1000	4.218	0.735	0.762			625	6.76	0.606	0.623
																	812.5	6.478	0.616	0.633
	EH3 in μM																1000	5.539	0.618	0.639
# AA	10	20	40	200	1000
341	0.004	0.004	0.004	0.027	0.087					AA 349	ν(cpmg) in Hz	R2	R2 lower error	R2 upper error		AA 349	ν(cpmg) in Hz	R2	R2 lower error	R2 upper error
342	0.005	0.013	0.026	0.107	0.425						31.25	5.549	0.615	0.635			31.25	6.534	0.611	0.619
366	0.016	0.012	0.037	0.28	1.157						62.5	5.185	0.619	0.635			62.5	6.178	0.62	0.632
400	0.012	0.026	0.06	0.244	0.841						93.75	5.152	0.606	0.632			62.5	6.335	0.628	0.629
458	0.006	0.018	0.038	0.082	0.325						125	5.078	0.61	0.631			93.75	6.276	0.625	0.637
460	0.014	0.02	0.037	0.265	1.084						187.5	4.564	0.609	0.639			125	6.264	0.623	0.637
484	0.009	0.012	0.027	0.182	0.756						281.25	3.839	0.62	0.635			187.5	5.811	0.622	0.647
486	0.007	0.007	0.024	0.16	0.631						375	3.922	0.63	0.62			187.5	5.882	0.625	0.627
											500	3.688	0.618	0.628			281.25	5.036	0.621	0.623
											625	3.628	0.596	0.645			375	5.211	0.614	0.611
											625	3.951	0.623	0.634			500	4.609	0.623	0.634
											812.5	3.645	0.611	0.629			625	4.907	0.624	0.642
100μM Dab2 320-495 titration with EH123											1000	3.196	0.608	0.622			625	5.132	0.626	0.635
																	812.5	5.341	0.611	0.63
	EH123 in μM																1000	4.367	0.619	0.602
# AA	10	20	40	70	100	382
341	0.01	0.019	0.033	0.054	0.071	0.169				AA 351	ν(cpmg) in Hz	R2	R2 lower error	R2 upper error		AA 351	ν(cpmg) in Hz	R2	R2 lower error	R2 upper error
342	0	0.019	0.031	0.043	0.056	0.133					31.25	7.518	0.878	0.874			31.25	8.846	0.841	0.835
366	0.06	0.12	0.218	0.37	0.486	1.065					62.5	7.631	0.889	0.871			62.5	8.824	0.861	0.829
400	0.073	0.132	0.247	0.403	0.541	1.067					93.75	7.383	0.872	0.919			62.5	9.148	0.845	0.862
458	0.015	0.028	0.046	0.07	0.098	0.23					125	6.948	0.861	0.885			93.75	9.149	0.859	0.854
460	0.041	0.075	0.142	0.246	0.332	0.797					187.5	6.288	0.831	0.851			125	8.697	0.827	0.862
484	0.024	0.049	0.099	0.16	0.219	0.544					281.25	4.934	0.783	0.835			187.5	8.466	0.825	0.859
486	0.02	0.04	0.074	0.131	0.176	0.463					375	4.766	0.786	0.826			187.5	8.677	0.834	0.86
											500	4.238	0.815	0.796			281.25	7.312	0.806	0.809
											625	4.327	0.78	0.788			375	6.309	0.764	0.77
											625	4.924	0.795	0.835			500	5.582	0.753	0.768
											812.5	4.431	0.776	0.799			625	5.949	0.738	0.773
											1000	3.62	0.772	0.796			625	6.347	0.768	0.778
																	812.5	6.323	0.756	0.786
																	1000	5.364	0.759	0.759
										AA 399	ν(cpmg) in Hz	R2	R2 lower error	R2 upper error		AA 399	ν(cpmg) in Hz	R2	R2 lower error	R2 upper error
											31.25	8.223	1.339	1.381			31.25	14.412	1.939	2.185
											62.5	6.991	1.294	1.338			62.5	13.771	1.933	2.103
											93.75	8.066	1.355	1.371			62.5	13.822	1.957	2.098
											125	7.062	1.265	1.354			93.75	14.755	2.057	2.16
											187.5	6.623	1.252	1.312			125	13.255	1.919	2.134
											281.25	6.323	1.276	1.303			187.5	11.958	1.871	2.015
											375	6.031	1.263	1.303			187.5	12.268	1.825	1.991
											500	6.398	1.23	1.347			281.25	11.93	1.901	1.98
											625	5.88	1.231	1.29			375	12.88	1.906	2.022
											625	6.646	1.232	1.321			500	11.66	1.877	1.93
											812.5	6.318	1.266	1.338			625	10.503	1.783	1.88
											1000	4.492	1.21	1.251			625	12.276	1.876	2.011
																	812.5	11.324	1.796	1.914
																	1000	10.57	1.804	1.858

[truncated: 10 more sheets: SFigure 11, SFigure 12, SFigure 13, SFigure14, SFigure 15, SFigure 18, SFigure 19, SFigure 20, SFigure 21, SFigure 22]
